# Supplementary material for: Natural variation among Arabidopsis thaliana accessions in tolerance to high magnesium supply
Source: Sci Rep. 2018 Sep 11;8:13640. doi: 10.1038/s41598-018-31950-0 (PMC6134027; doi:10.1038/s41598-018-31950-0)
Supplement: Supplementary file 2 — Table S1 [file 41598_2018_31950_MOESM2_ESM.xls]

## Sheet: High Mg and normal Mg
SeedID	ecotypeid	Samplename	Latitude	Longitude	Country	Primary root length-N	Primary root length-H	Epicotyl legnth-N	Epicotyl legnth-H	Rosette width-N	Rosette width-H	Lateral root number-N	Lateral root number-H	Root germination-N	Root germination-H	Shoot germination-N	Shoot germination-H	Fresh weight-N	Fresh weight-H	Ca- absorption-N	Ca- absorption-H	Fe-absorption-N	Fe-absorption-H	K-absorption-N	K-absorption-H	Mg-absorption-N	Mg-absorption-H	Mn-absorption-N	Mn-absorption-H	Na-absorption-N	Na-absorption-H	S-absorption-N	S-absorption-H	Ca-concentration-N	Ca-concentration-H	Fe-C-N	Fe-C-H	K-concentration-N	K-concentration-H	Mg-concentration-N	Mg-concentration-H	Mn-concentration-N	Mn-concentration-H	Na-concentration-N	Na-concentration-H	S-concentration-N	S-concentration-H
CS22569	7525	Rmx-A180	-86.511	42.036	US	2.14763	1.22879	0.472951	0.406679	0.56408	0.513394	0	0	3	4	3.5	4	1	0.5	0.6625	0.728	0.439	0.008	3.0345	3.1845	0.255	0.6875	0.105	0.002	1.338	0.674	1.7925	1.669	0.6625	1.456	0.439	0.016	3.0345	6.369	0.255	1.375	0.105	0.004	1.338	1.348	1.7925	3.338
CS22583	6965	Spr1-6	14.158	58.417	SE	1.01914	0.933062	0.475114	0.28151	0.709114	0.481578	2	1	3	2	3.5	2.5	0.866667	0.666667	0.2627	0.2777	0.065	0.071	2.4127	2.0093	0.227	0.5997	0.0087	0.0017	1.356	0.622	1.43367	0.7747	0.3031	0.4165	0.075	0.1065	2.7838	3.014	0.2619	0.8995	0.01	0.0025	1.5646	0.933	1.6542	1.162
CS22589	6985	Zdr-6	16.254	49.385	CZ	2.37916	1.63949	0.54015	0.3334	0.697088	0.746047	4	2	2	2	2.5	2.5	2.1	1.35	0.4573	0.727	0.1237	0.0848	6.3767	0.209	0.3643	0.0278	0.0077	0.001	0.9167	0.2483	2.08733	0.1698	0.2178	0.5385	0.0589	0.0628	3.0365	0.1548	0.1735	0.0206	0.0037	0.0007	0.4365	0.1839	0.994	0.1257
CS22595	7521	Lp2-6	16.81	49.38	CZ	2.31432	1.54061	0.54779	0.360929	0.6925	0.513348	1	1	2	3	3	3.5	1.175	0.7	0.1773	0.0805	0.0175	0.055	3.27	2.6535	0.2205	0.9165	0.003	0.0075	0.7418	0.4555	1.24825	1.0065	0.1509	0.115	0.0149	0.0786	2.783	3.7907	0.1877	1.3093	0.0026	0.0107	0.6313	0.6507	1.0623	1.4379
CS22598	6944	NFA-8	-0.638	51.408	UK	1.90445	1.39955	0.465334	0.372537	0.357044	0.700844	0	0	2.5	3	3	3	0.7	0.85	0.0837	0.6695	0.0763	0.046	1.2483	2.402	0.0853	0.5075	0.0033	0.001	0.6637	0.631	0.804	0.7165	0.1195	0.7876	0.109	0.0541	1.7833	2.8259	0.1219	0.5971	0.0048	0.0012	0.9481	0.7424	1.1486	0.8429
CS22599	6943	NFA-10	-0.638	51.408	UK	1.45656	1.04446	0.401965	0.52185	0.309599	0.364911	0	0	3.5	3.5	3.5	3.5	0.6	0.65	0.3385	0.2555	0.0785	0.0365	1.4495	1.6275	0.124	0.5615	0.0075	0.0035	0.7605	0.6695	1.134	0.6745	0.5642	0.3931	0.1308	0.0562	2.4158	2.5038	0.2067	0.8638	0.0125	0.0054	1.2675	1.03	1.89	1.0377
CS22600	6966	Sq-1	-0.638	51.408	UK	1.5971	1.13587	0.585136	0.517085	0.492969	0.485694	1	0	2	3	3	3	0.925	0.9	0.0868	0.7268	0.0218	0.089	2.2698	0.2585	0.1503	0.028	0.0065	0.0005	0.7155	0.2215	0.9925	0.168	0.0938	0.8075	0.0235	0.0989	2.4538	0.2872	0.1624	0.0311	0.007	0.0006	0.7735	0.2461	1.073	0.1867
CS22602	6908	CIBC-5	-0.638	51.408	UK	1.28304	1.48007	0.442718	0.387008	0.520155	0.537144	0	0	3	3	3	3.5	0.933333	0.966667	1.9303	0.339	0.1013	0.0513	3.1023	2.7433	0.2957	0.9103	0.0127	0.0027	0.5303	0.386	1.297	0.9293	2.0682	0.3507	0.1086	0.0531	3.3239	2.8379	0.3168	0.9417	0.0136	0.0028	0.5682	0.3993	1.3896	0.9614
CS22603	6907	CIBC-17	-0.638	51.408	UK	1.73598	0.927562	0.698241	0.527198	0.668259	0.419343	1	0	3	3.5	3	4	0.925	0.575	0.296	0.2293	0.0543	0.0413	2.3395	2.038	0.1715	0.58	0.0023	0.0003	0.5353	0.3775	0.996	0.6708	0.32	0.3987	0.0586	0.0717	2.5292	3.5443	0.1854	1.0087	0.0024	0.0004	0.5786	0.6565	1.0768	1.1665
CS22605	6969	Tamm-27	23.5	60	FI	2.8174	2.06374	0.667735	0.561473	0.703844	0.801466	1	1	2	2	3.5	2	1.35	1.5	0.194	0.0755	0.0515	0.0893	2.92	4.0275	0.233	1.2513	0.0005	0.001	0.8383	0.744	1.32925	1.921	0.1437	0.0503	0.0381	0.0595	2.163	2.685	0.1726	0.8342	0.0004	0.0007	0.6209	0.496	0.9846	1.2807
CS22606	6930	Kz-1	73.1	49.5	KZ	2.62648	1.74111	0.683549	0.47873	0.741889	0.600064	4	3	2.5	2.5	3	3	1.5	1	0.4055	0.1405	0.0853	0.0213	3.8625	2.9	0.2405	0.978	0.007	0.0015	0.4218	0.3558	1.12975	1.0793	0.2703	0.1405	0.0568	0.0213	2.575	2.9	0.1603	0.978	0.0047	0.0015	0.2812	0.3558	0.7532	1.0793
CS22607	6931	Kz-9	73.1	49.5	KZ	1.8925	1.33043	0.60394	0.430753	0.604144	0.619258	4	2	2.5	2	3	2.5	1.33333	0.833333	0.221	0.2813	0.017	0.0273	3.7067	2.453	0.329	0.8277	0.001	0.003	0.5547	0.43	1.732	0.9527	0.1658	0.3376	0.0128	0.0328	2.78	2.9436	0.2468	0.9932	0.0008	0.0036	0.416	0.516	1.299	1.1432
CS22608	6921	Got-7	9.936	51.534	DE	2.18117	1.13956	0.943013	0.673644	0.817793	0.707554	1	0	3	3	3	3.5	1.75	1	0.288	0.5425	0.041	0.1065	4.128	2.4823	0.3275	0.909	0.002	0.0015	0.857	0.509	1.5725	1.014	0.1646	0.5425	0.0234	0.1065	2.3589	2.4823	0.1871	0.909	0.0011	0.0015	0.4897	0.509	0.8986	1.014
CS22609	6920	Got-22	9.936	51.534	DE	1.3494	1.44858	1.18463	0.776016	0.65026	0.688138	1	0	3	2.5	3.5	3	1.075	1.4	0.8115	0.2373	0.063	0.0203	2.54	3.5033	0.2693	1.2087	0.0005	0.0037	0.495	0.756	1.10575	1.3273	0.7549	0.1695	0.0586	0.0145	2.3628	2.5024	0.2505	0.8633	0.0005	0.0026	0.4605	0.54	1.0286	0.9481
CS22610	6959	Ren-1	-1.41	48.5	FR	2.74858	1.41726	0.785226	0.37313	0.879259	0.652978	1	2	2.5	2	3	3	2.15	1	0.388	0.271	0.042	0.6637	5.805	3.1373	0.315	1.0017	0.0005	0.007	1.0845	0.634	1.985	1.2577	0.1805	0.271	0.0195	0.6637	2.7	3.1373	0.1465	1.0017	0.0002	0.007	0.5044	0.634	0.9233	1.2577
CS22611	6960	Ren-11	-1.41	48.5	FR	1.19953	1.08062	0.760189	0.610715	0.517321	0.359401	0	0	3.5	3.5	4	4	1	0.666667	0.209	0.2647	0.0573	0.0677	2.4587	1.3417	0.176	0.568	0.002	0.0007	0.509	0.309	1.12833	0.7407	0.209	0.397	0.0573	0.1015	2.4587	2.0125	0.176	0.852	0.002	0.001	0.509	0.4635	1.1283	1.111
CS22613	6976	Uod-7	14.45	48.3	AT	2.46459	1.83451	0.997737	0.829962	0.792904	0.770571	2	2	2	2	3	3	1.775	1.6	0.4193	0.0875	0.0623	0.0405	5.1025	4.185	0.3385	1.3873	0.001	0.002	0.6563	0.681	2.05975	1.713	0.2362	0.0547	0.0351	0.0253	2.8746	2.6156	0.1907	0.867	0.0006	0.0013	0.3697	0.4256	1.1604	1.0706
CS22614	6911	Cvi-0	-23.617	15.111	CV	3.45889	2.37897	0.888057	0.810014	0.440171	0.703844	4	2	2	2.5	3	3	2.36667	1.95	0.326	0.0855	0.056	0.0675	6.5167	6.2225	0.337	1.4388	0.0047	0.0018	0.6707	0.6895	2.289	1.7413	0.1377	0.0438	0.0237	0.0346	2.7535	3.191	0.1424	0.7378	0.002	0.0009	0.2834	0.3536	0.9672	0.8929
CS22618	6932	Ler-1	10.872	47.984	DE	1.16193	1.44963	0.707452	0.582704	0.674468	0.674783	6	6	2	2	2.5	2.5	1.15	1.3	0.433	0.0183	0.0985	0.034	3.5035	3.4575	0.3345	1.2323	0.008	0.0008	1.091	0.4815	1.8545	1.3498	0.3765	0.014	0.0857	0.0262	3.0465	2.6596	0.2909	0.9479	0.007	0.0006	0.9487	0.3704	1.6126	1.0383
CS22619	6942	Nd-1	10	50	CH	1.64076	1.04906	0.598462	0.445575	0.729526	0.641003	8	4	2	2	2.5	3	1.76667	1.3	0.644	0.359	0.0423	0.162	5.4533	3.126	0.427	1.492	0.003	0.01	0.587	1.509	2.23133	1.88	0.3645	0.2762	0.024	0.1246	3.0868	2.4046	0.2417	1.1477	0.0017	0.0077	0.3323	1.1608	1.263	1.4462
CS22620	6906	C24	-8.426	40.208	PT	1.02353	0.497826	0.399279	0.342078	0.583218	0.326982	2	1	4	4	4.5	5	1.35	0.9	0.243	0.488	0.0445	0.013	3.612	1.215	0.251	0.496	0.0155	0.0045	0.9445	0.5905	1.705	0.5805	0.18	0.5422	0.033	0.0144	2.6756	1.35	0.1859	0.5511	0.0115	0.005	0.6996	0.6561	1.263	0.645
CS22623	6980	Ws-0	30	52.3	RU	2.32429	1.70626	0.488653	0.311808	0.813515	0.837154	1	0	2	2	3	3	1.35	1.4	0.2338	0.1547	0.041	0.008	3.905	2.848	0.2818	0.9503	0.0013	0.002	0.664	0.5407	1.371	1.1657	0.1731	0.1105	0.0304	0.0057	2.8926	2.0343	0.2087	0.6788	0.0009	0.0014	0.4919	0.3862	1.0156	0.8326
CS22625	6909	Col-0	-92.3	38.3	US	3.64406	2.06226	0.469205	0.430035	0.87392	0.826096	3	2	2	2	2.5	2.5	2.175	1.53333	0.519	0.0133	0.0645	0.0207	7.3125	4.5167	0.474	1.2647	0.0025	0.0007	1.04	0.6317	2.8675	1.5383	0.2386	0.0087	0.0297	0.0135	3.3621	2.9457	0.2179	0.8248	0.0011	0.0004	0.4782	0.412	1.3184	1.0033
CS22629	6916	Est-1	25.3	58.3	RU	0.763346	1.32116	0.407489	0.447307	0.638382	0.394292	1	0	3	3	3	3	1.13333	0.9	0.1513	0.2485	0.02	0.028	3.05	2.6485	0.176	0.869	0.0087	0.0035	0.761	1.173	1.24	1.392	0.1335	0.2761	0.0176	0.0311	2.6912	2.9428	0.1553	0.9656	0.0076	0.0039	0.6715	1.3033	1.0941	1.5467
CS22631	8214	Gy-0	2	49	FR	1.99146	0.975896	0.602903	0.527013	0.622657	0.490144	2	0	3	3	4	3	1.625	1	0.2508	0.1687	0.0408	0.0067	4.43	2.9287	0.2198	0.7337	0.0003	0.0007	0.56	0.56	1.434	1.1397	0.1543	0.1687	0.0251	0.0067	2.7262	2.9287	0.1352	0.7337	0.0002	0.0007	0.3446	0.56	0.8825	1.1397
CS22633	6899	Bay-0	11	49	DE	2.85083	1.23956	0.766491	0.487537	1.03724	0.678071	1	0	2	2	2.5	2.5	2.6	1.2	0.3343	0.1585	0.055	0.0035	6.8533	2.4185	0.3757	0.806	0.0057	0.0025	1.185	0.879	2.87433	1.2305	0.1286	0.1321	0.0212	0.0029	2.6359	2.0154	0.1445	0.6717	0.0022	0.0021	0.4558	0.7325	1.1055	1.0254
CS22635	6937	Mrk-0	9.3	49	DE	2.94293	1.78118	0.420598	0.555667	0.773016	0.810796	4	1	2	2	2.5	3	2.25	1.43333	0.6905	0.215	0.0753	0.0633	6.545	4.92	0.4155	0.976	0.0048	0.0003	0.6383	0.7623	2.31175	1.3577	0.3069	0.15	0.0334	0.0442	2.9089	3.4326	0.1847	0.6809	0.0021	0.0002	0.2837	0.5319	1.0274	0.9472
CS22639	6910	Ct-1	15	37.3	IT	2.15839	1.3784	0.734767	0.318216	0.588437	0.575847	2	1	2	2.5	3	2.5	1.45	1.15	0.2025	0.1008	0.0435	0.062	4.215	3.82	0.236	0.9638	0.0003	0.001	0.6078	0.5363	1.34475	1.3885	0.1397	0.0876	0.03	0.0539	2.9069	3.3217	0.1628	0.838	0.0002	0.0009	0.4191	0.4663	0.9274	1.2074
CS22640	7522	Mr-0	9.65	44.15	IT	3.26749	1.0545	0.437259	0.531403	0.558042	0.554713	4	0	4	4	4	4	2.1	1.13333	0.389	0.099	0.7265	0.007	5.675	2.78	0.53	1.3283	0.123	0.0007	1.0075	0.6983	2.6215	1.8083	0.1852	0.0874	0.346	0.0062	2.7024	2.4529	0.2524	1.1721	0.0586	0.0006	0.4798	0.6162	1.2483	1.5956
CS22641	6972	Tsu-1	136.31	34.43	JP	2.77417	1.63613	0.81915	0.457717	1.07249	0.664693	2	0	2.5	2	3	2.5	2.2	1.16667	0.272	0.072	0.0343	0.007	6.0025	3.9167	0.2735	1.164	0.0003	0.0053	0.8458	1.0217	1.77925	1.432	0.1236	0.0617	0.0156	0.006	2.7284	3.3571	0.1243	0.9977	0.0001	0.0046	0.3844	0.8757	0.8088	1.2274
CS22642	6939	Mt-0	22.46	32.34	LY	1.94756	1.75677	0.47635	0.461421	0.736305	0.686248	4	3	2	2	3	2.5	1.7	1.25	0.652	0.0228	0.045	0.0018	3.779	4.315	0.2875	1.0695	0.0015	0.0008	1.103	0.5963	2.512	1.3203	0.3835	0.0182	0.0265	0.0014	2.2229	3.452	0.1691	0.8556	0.0009	0.0006	0.6488	0.477	1.4776	1.0562
CS22648	6971	Ts-5	2.931	41.719	ES	2.1163	1.2715	0.524633	0.490357	0.635988	0.570656	1	1	3	4.5	3	4.5	1.075	0.875	0.1523	0.1413	0.0425	0.071	3.06	3.31	0.154	0.9235	0.0003	0.004	0.5185	0.6268	1.09725	1.234	0.1416	0.1614	0.0395	0.0811	2.8465	3.7829	0.1433	1.0554	0.0002	0.0046	0.4823	0.7163	1.0207	1.4103
CS22650	6933	LL-0	2.49	41.59	ES	2.37799	1.38476	0.712517	0.615123	0.625454	0.637771	1	1	2	2.5	3	3	1.3	0.975	0.3028	0.0683	0.0358	0.0058	3.4525	3.2325	0.1885	1.1743	0.0018	0.0015	0.481	0.8003	1.317	1.3473	0.2329	0.07	0.0275	0.0059	2.6558	3.3154	0.145	1.2044	0.0013	0.0015	0.37	0.8208	1.0131	1.3818
CS22653	6963	Sorbo	68.48	38.35	TJ	2.31094	1.90118	0.65276	0.70327	0.963494	0.899171	4	4	2	2	2.5	3	2.25	2.15	0.4575	0.421	0.0503	0.0978	5.7775	5.9175	0.3113	2.0755	0.0033	0.002	0.539	0.9965	1.70325	2.0758	0.2033	0.1958	0.0223	0.0455	2.5678	2.7523	0.1383	0.9653	0.0014	0.0009	0.2396	0.4635	0.757	0.9655
CS22655	6938	Ms-0	37.632	55.752	RU	1.88254	1.83124	0.61529	0.498558	0.788598	0.453952	1	2	2.5	2.5	2.5	3.5	1.75	1.4	0.16	1.453	0.045	0.1515	4.594	0.131	0.261	0.0555	0.0035	0.0045	0.8755	0.3215	1.8415	0.34	0.0914	1.0379	0.0257	0.1082	2.6251	0.0936	0.1491	0.0396	0.002	0.0032	0.5003	0.2296	1.0523	0.2429
CS22656	6905	Bur-0	-6.2	54.1	IE	3.68419	3.58156	0.740449	0.755572	0.966652	1.34338	4	4	2	2	2	2	2.83333	3.45	1.0947	1.4535	0.1133	0.182	7.98	0.051	0.4513	0.055	0.0007	0.003	1.0607	0.353	2.05867	0.337	0.3864	0.4213	0.04	0.0528	2.8165	0.0148	0.1593	0.0159	0.0002	0.0009	0.3744	0.1023	0.7266	0.0977
CS22657	6914	Edi-0	-3.16	55.949	UK	1.97503	1.71604	0.636252	0.63534	0.912326	0.648278	2	2	3	3	3.5	3.5	1.45	1.675	0.2245	0.7268	0.0438	0.0735	4.045	0.0708	0.222	0.028	0.001	0.0013	0.3685	0.162	1.3635	0.1743	0.1548	0.4339	0.0302	0.0439	2.7897	0.0422	0.1531	0.0167	0.0007	0.0007	0.2541	0.0967	0.9403	0.104
CS22658	6946	Oy-0	6.13	60.23	NO	3.06272	1.2584	0.537144	0.564238	0.839497	0.615067	0	1	2	2	2.5	3	1.5	1.33333	0.2875	0.9603	0.061	0.1187	3.863	0.1207	0.278	0.0323	0.0055	0.0077	0.763	0.2387	2.1025	0.2217	0.1917	0.7203	0.0407	0.089	2.5753	0.0905	0.1853	0.0243	0.0037	0.0058	0.5087	0.179	1.4017	0.1663
CS76347	98034	ICE49	-7.45	31.484	MA	2.70372	2.38016	0.833875	0.603598	0.591641	0.77484	5	3	2	2	2.5	2.5	2.7	2.375	0.7025	0.3505	0.1145	0.0733	8.6175	12.0925	0.4713	2.1168	0.0075	0.0068	1.0375	0.7793	1.73275	2.88	0.2602	0.1476	0.0424	0.0308	3.1917	5.0916	0.1745	0.8913	0.0028	0.0028	0.3843	0.3281	0.6418	1.2126
CS76349	98029	ICE226	10.816	46.63	IT	2.81332	1.50051	0.58953	0.613132	0.692027	0.648278	2	2	2	2	2.5	2.5	2.425	1.76667	0.7155	0.2853	0.0315	0.2073	7.275	7.2867	0.4908	2.1813	0.0103	0.0097	0.904	1.178	1.301	2.434	0.2951	0.1615	0.013	0.1174	3	4.1245	0.2024	1.2347	0.0042	0.0055	0.3728	0.6668	0.5365	1.3777
CS76350	98030	ICE228	10.816	46.63	IT	2.69291	2.13237	0.634039	0.537144	0.68685	0.705831	3	2	2	2	2	2.5	2.025	1.9	0.5533	0.4173	0.0433	0.03	5.9175	7.9925	0.4063	2.54	0.0055	0.0033	0.913	1.477	1.31775	2.54	0.2732	0.2196	0.0214	0.0158	2.9222	4.2066	0.2006	1.3368	0.0027	0.0017	0.4509	0.7774	0.6507	1.3368
CS76351	98027	ICE216	11.167	46.254	IT	2.75168	1.73151	0.522331	0.344902	0.65332	0.777702	3	2	2.5	3	3	3.5	1.7	1.7	0.595	0.051	0.0383	0.0345	5.92	5.81	0.446	1.5035	0.0047	0.001	0.8513	1.9025	1.445	1.789	0.35	0.03	0.0225	0.0203	3.4824	3.4176	0.2624	0.8844	0.0027	0.0006	0.5008	1.1191	0.85	1.0524
CS76352	98044	ICE79	11.23	46.36	IT	1.89249	1.25599	0.544924	0.437472	0.709596	0.505629	2	0	3	3	3.5	3	1.375	1.03333	0.4498	0.255	0.3428	0.0563	4.165	5.0767	0.336	1.427	0.0055	0.0023	0.7943	0.926	1.11625	1.9323	0.3271	0.2468	0.2493	0.0545	3.0291	4.9129	0.2444	1.381	0.004	0.0023	0.5776	0.8961	0.8118	1.87
CS76353	98020	ICE163	11.238	46.372	IT	3.04799	1.52878	0.497294	0.498169	1.0245	0.58577	3	3	2	2	2	2.5	2.4	1.45	0.883	0.494	0.113	0.0685	7.645	0.053	0.613	0.061	0.004	0.003	1.5545	1.0035	2.0075	0.2435	0.3679	0.3407	0.0471	0.0472	3.1854	0.0366	0.2554	0.0421	0.0017	0.0021	0.6477	0.6921	0.8365	0.1679
CS76354	98023	ICE181	11.284	46.365	IT	3.52536	1.8675	0.412541	0.38604	0.895512	0.742523	5	2	2	2	2.5	3	2.3	1.5	0.4545	0.3745	0.0723	0.1005	7.3125	6.25	0.3435	1.2375	0.0003	0.0065	0.9565	1.2745	1.47025	2.216	0.1976	0.2497	0.0314	0.067	3.1793	4.1667	0.1493	0.825	0.0001	0.0043	0.4159	0.8497	0.6392	1.4773
CS76355	98025	ICE212	11.293	46.338	IT	1.01338	0.426991	0.433406	0.311622	0.612724	0.334525	4	2	2	3	2.5	3	1.25	0.6	0.7085	0.508	0.1105	0.0847	4.3965	3.0043	0.3615	0.7477	0.001	0.0077	1.058	0.9957	1.4455	1.2307	0.5668	0.8467	0.0884	0.1411	3.5172	5.0072	0.2892	1.2461	0.0008	0.0128	0.8464	1.6594	1.1564	2.0511
CS76356	98026	ICE213	11.293	46.338	IT	1.21702	0.598144	0.416579	0.297268	0.673774	0.460754	5	3	3	2	4	2	1.1	0.7	0.8485	0.3847	0.0935	0.018	3.745	3.2607	0.3785	1.084	0.005	0.0013	1.0415	1.119	1.5575	1.5927	0.7714	0.5495	0.085	0.0257	3.4045	4.6581	0.3441	1.5486	0.0045	0.0019	0.9468	1.5986	1.4159	2.2752
CS76357	98021	ICE169	11.331	46.513	IT	1.7846	0.896896	0.399881	0.325167	0.618735	0.413986	1	0	4	5	4.5	5	1.13333	0.55	0.187	1.138	0.047	0.0275	3.7	2.9875	0.225	0.793	0.0003	0.006	0.791	1.4425	0.980333	1.164	0.165	2.0691	0.0415	0.05	3.2647	5.4318	0.1985	1.4418	0.0003	0.0109	0.6979	2.6227	0.865	2.1164
CS76361	98009	ICE111	15.655	40.28	IT	2.75859	1.67132	1.1007	0.577944	1.00318	0.579699	1	1	2	2	2	2	1.725	1.4	0.545	0.2468	0.0493	0.0223	5.4325	7.3075	0.3425	1.9253	0.002	0.0028	1.2233	1.2505	1.56925	2.635	0.3159	0.1763	0.0286	0.0159	3.1493	5.2196	0.1986	1.3752	0.0012	0.002	0.7091	0.8932	0.9097	1.8821
CS76362	98046	ICE91	16.168	38.619	IT	2.10452	0.927888	0.633432	0.482356	0.795418	0.603232	2	0	2	4	3	4	1.2	0.866667	0.2417	0.009	0.031	0.0327	3.9367	3.5767	0.2267	0.974	0.0037	0.0047	0.9623	1.0857	1.191	1.718	0.2014	0.0104	0.0258	0.0377	3.2806	4.1269	0.1889	1.1238	0.0031	0.0054	0.8019	1.2527	0.9925	1.9823
CS76363	98010	ICE112	16.173	39.831	IT	3.14937	1.05723	0.541516	0.402678	1.11786	0.545253	1	0	2	2	2	2	2.25	0.975	0.668	0.1728	0.1008	0.0318	8.52	4.76	0.412	1.058	0.003	0.0013	1.0738	0.9675	1.7185	1.494	0.2969	0.1772	0.0448	0.0326	3.7867	4.8821	0.1831	1.0851	0.0013	0.0013	0.4772	0.9923	0.7638	1.5323
CS76364	98008	ICE107	16.217	38.378	IT	1.58468	0.65509	0.681872	0.458129	0.796071	0.497155	2	1	2	3	3	3	1.1	0.533333	0.308	0.1467	0.0355	0.0187	3.325	2.929	0.263	0.682	0.0015	0.004	0.7048	0.8533	1.2305	1.0993	0.28	0.275	0.0323	0.035	3.0227	5.4919	0.2391	1.2788	0.0014	0.0075	0.6407	1.6	1.1186	2.0613
CS76367	98006	ICE104	16.26	39.178	IT	2.72566	2.30347	0.503096	0.473044	0.839038	0.708063	4	2	2	2	2	2	2.15	1.425	0.539	0.6563	0.093	0.155	6.97	7.895	0.3585	1.406	0.0035	0.008	1.4455	1.4235	2.0015	1.8468	0.2507	0.4605	0.0433	0.1088	3.2419	5.5404	0.1667	0.9867	0.0016	0.0056	0.6723	0.9989	0.9309	1.296
CS76368	98048	ICE93	16.468	39.008	IT	1.94052	2.02963	0.339156	0.333641	0.605274	0.648278	1	2	2	1.5	2	2	1.25	1.45	0.172	0.1505	0.0945	0.0055	3.902	7.04	0.217	1.663	0.0045	0.005	0.8885	1.7435	1.216	2.651	0.1376	0.1038	0.0756	0.0038	3.1216	4.8552	0.1736	1.1469	0.0036	0.0034	0.7108	1.2024	0.9728	1.8283
CS76369	98033	ICE36	20.157	44.837	RS	1.63991	1.42245	0.546183	0.436106	0.541655	0.445399	0	0	4.5	4	5	4	0.9	0.833333	0.415	0.018	0.111	0.059	2.118	4.1433	0.1925	1.1167	0.0065	0.006	1.094	1.2223	1.001	1.7463	0.4611	0.0216	0.1233	0.0708	2.3533	4.972	0.2139	1.34	0.0072	0.0072	1.2156	1.4668	1.1122	2.0956
CS76370	98028	ICE21	21.46	44.339	RS	3.17456	1.88496	0.655724	0.578806	0.479147	1.06356	1	1	3	3	3	3	2.13333	1.5	0.3613	0.4597	0.0457	0.0573	6.9833	8.1833	0.3743	1.463	0.015	0.004	0.9597	1.164	1.97567	2.2237	0.1694	0.3064	0.0214	0.0382	3.2734	5.4556	0.1755	0.9753	0.007	0.0027	0.4498	0.776	0.9261	1.4824
CS76371	98045	ICE7	23.499	41.428	BG	3.29518	1.7743	0.56503	0.346722	0.611233	0.363147	1	1	2	2.5	2.5	3	1.625	0.75	0.43	0.155	0.0665	0.0685	5.5725	2.785	0.3058	0.7638	0.0048	0.0038	0.681	1.003	1.5035	1.4693	0.2646	0.2067	0.0409	0.0913	3.4292	3.7133	0.1882	1.0183	0.0029	0.005	0.4191	1.3373	0.9252	1.959
CS76372	98032	ICE33	25.199	41.588	BG	3.0915	1.86401	0.65082	0.495395	0.871475	0.859269	4	2	2	2	2.5	3	2.125	1.575	0.6545	0.3188	0.076	0.033	8.005	8.1625	0.4528	1.5415	0.0005	0.0003	0.747	1.1748	2.22775	2.2895	0.308	0.2024	0.0358	0.021	3.7671	5.1825	0.2131	0.9787	0.0002	0.0002	0.3515	0.7459	1.0484	1.4537
CS76373	98024	ICE1	25.736	44.46	RO	1.81809	0.889914	0.518622	0.531736	0.574684	0.464547	0	0	4	5	4	5	1.125	0.575	0.311	0.1673	0.0293	0.0053	3.61	2.98	0.2055	0.6483	0.0028	0.0043	0.494	0.9415	0.838	0.9318	0.2764	0.2909	0.026	0.0091	3.2089	5.1826	0.1827	1.1274	0.0024	0.0074	0.4391	1.6374	0.7449	1.6204
CS76374	98041	ICE72	49.48	53.332	RU	2.63799	1.88051	0.676441	0.48544	0.609326	0.589623	2	2	3	2.5	3	3	1.65	1.325	0.326	1.6313	0.0308	0.0998	5.92	5.725	0.2608	1.3868	0.0013	0.0058	0.6485	1.1995	1.09175	2.0528	0.1976	1.2311	0.0186	0.0753	3.5879	4.3208	0.158	1.0466	0.0008	0.0043	0.393	0.9053	0.6617	1.5492
CS76375	98040	ICE71	49.481	53.333	RU	2.65066	2.40258	0.651704	0.450284	0.817983	0.841784	5	3	2	2	3	3	1.7	1.375	0.4257	0.0085	0.059	0.0665	4.9667	5.5275	0.3033	1.1748	0.0003	0.0005	0.7477	0.6628	1.28633	1.5168	0.2504	0.0062	0.0347	0.0484	2.9216	4.02	0.1784	0.8544	0.0002	0.0004	0.4398	0.482	0.7567	1.1031
CS76376	98042	ICE73	57.561	51.307	RU	3.43633	2.40816	0.657034	0.434212	0.875981	0.630427	6	4	2	2	2	2.5	2.5	1.6	0.6005	0.2155	0.0813	0.0913	8.3675	7.12	0.441	1.4643	0.0045	0.006	0.791	1.0303	1.69375	2.0573	0.2402	0.1347	0.0325	0.057	3.347	4.45	0.1764	0.9152	0.0018	0.0038	0.3164	0.6439	0.6775	1.2858
CS76377	98036	ICE60	60.461	54.086	RU	2.83241	1.21955	0.544276	0.402636	0.690393	0.460574	4	4	2	2	2	3	1.2	0.95	0.288	0.0298	0.0323	0.0248	3.79	3.53	0.2967	1.6468	0.0023	0.0055	0.6383	0.983	1.31	2.74	0.24	0.0313	0.0269	0.0261	3.1583	3.7158	0.2472	1.7334	0.0019	0.0058	0.5319	1.0347	1.0917	2.8842
CS76378	98037	ICE61	60.479	54.06	RU	2.29532	1.44996	0.284358	0.266947	0.407146	0.537487	3	1	3	2.5	3	3	0.833333	0.8	0.2293	0.5223	0.0493	0.0897	1.7253	10.2833	0.1763	3.0103	0.0013	0.006	0.8993	1.888	0.880333	3.2777	0.2752	0.6529	0.0592	0.1121	2.0704	12.8542	0.2116	3.7629	0.0016	0.0075	1.0792	2.36	1.0564	4.0971
CS76379	98017	ICE150	70.05	41.45	KZ	2.52638	1.55402	0.359188	0.333882	1.05577	1.03135	5	5	2	2	2	2	2.375	2.05	0.7433	0.1508	0.049	0.0085	5.9825	1.856	0.4435	0.6418	0.001	0.0005	0.662	0.974	1.51975	1.0433	0.3129	0.0735	0.0206	0.0041	2.5189	0.9054	0.1867	0.313	0.0004	0.0002	0.2787	0.4751	0.6399	0.5089
CS76380	98018	ICE152	70.05	41.45	KZ	2.54168	1.51326	0.416963	0.465871	0.815033	1.00379	6	4	2	2	2	2	2.25	2	0.696	0.4965	0.0363	0.0803	5.5325	7.1075	0.4503	1.9763	0.002	0.0038	0.8065	1.2125	1.551	2.3775	0.3093	0.2483	0.0161	0.0401	2.4589	3.5538	0.2001	0.9881	0.0009	0.0019	0.3584	0.6063	0.6893	1.1888
CS76381	98019	ICE153	70.05	41.45	KZ	2.54751	1.26065	0.514751	0.394843	0.950829	0.794941	5	1	2	2	2.5	2.5	1.73333	0.875	0.6433	0.5758	0.0407	0.1678	4.6367	3.045	0.3637	1.058	0.0013	0.0068	0.8913	0.6565	1.558	1.399	0.3712	0.658	0.0235	0.1917	2.675	3.48	0.2098	1.2091	0.0008	0.0077	0.5142	0.7503	0.8988	1.5989
CS76382	98059	Sha	71.3	37.29	AF	2.87676	1.22611	0.749858	0.574189	1.09272	0.903194	5	3	2	2	2	2	2.03333	1.975	0.841	0.3558	0.0643	0.0295	6.0133	8.02	0.5483	2.4753	0.0023	0.0005	1.287	1.6013	2.147	3.02	0.4136	0.1801	0.0316	0.0149	2.9574	4.0608	0.2697	1.2533	0.0011	0.0003	0.633	0.8108	1.0559	1.5291
CS76383	98015	ICE134	82.185	51.328	RU	3.44258	1.67479	0.697269	0.65934	0.741736	0.787556	5	3	3	3	3.5	3	2.15	1.375	0.633	0.516	0.0085	0.1645	6.67	5.35	0.442	1.4703	0.0075	0.0075	1.0225	0.9298	2.1405	2.054	0.2944	0.3753	0.004	0.1196	3.1023	3.8909	0.2056	1.0693	0.0035	0.0055	0.4756	0.6762	0.9956	1.4938
CS76384	98014	ICE130	82.553	51.318	RU	2.92534	2.02172	0.630751	0.506217	0.727747	0.409096	2	1	2.5	2.5	3	3	1.275	0.9	0.2583	0.3385	0.039	0.0653	3.5025	4.365	0.2295	0.7613	0.006	0.004	0.865	0.7328	1.16325	1.452	0.2025	0.3761	0.0306	0.0725	2.7471	4.85	0.18	0.8458	0.0047	0.0044	0.6784	0.8142	0.9124	1.6133
CS76385	98013	ICE127	82.572	51.339	RU	3.45203	1.64824	0.34249	0.394176	0.788598	0.771793	5	1	2	2	2.5	3	1.75	1.25	0.4318	0.0013	0.0298	0.1353	4.62	4.6425	0.3763	1.2443	0.0043	0.0023	0.8343	0.8698	1.53525	2.013	0.2467	0.001	0.017	0.1082	2.64	3.714	0.215	0.9954	0.0024	0.0018	0.4767	0.6958	0.8773	1.6104
CS76386	9060	Dog-4	42.224	38.301	TR	4.12222	2.24933	0.635873	0.617364	0.86634	0.767667	2	2	2	2	2	2.5	2.375	1.725	1.7518	0.1938	0.0555	0.0165	5.63	7.7125	0.4505	1.7123	0.0165	0.0005	0.9618	1.3273	1.8525	2.264	0.7376	0.1123	0.0234	0.0096	2.3705	4.471	0.1897	0.9926	0.0069	0.0003	0.4049	0.7694	0.78	1.3125
CS76387	9065	Xan-1	48.799	38.654	AZ	1.63059	0.745401	0.299361	0.304468	0.652431	0.491848	3	0	2	2	2	2.5	0.975	0.675	0.17	0.2433	0.0133	0.0143	4.2075	0.8218	0.2305	0.197	0.0005	0.0005	0.6315	0.426	1.46375	0.4153	0.1744	0.3604	0.0136	0.0211	4.3154	1.2174	0.2364	0.2919	0.0005	0.0007	0.6477	0.6311	1.5013	0.6152
CS76388	9074	Lerik1-3	48.613	38.741	AZ	2.7913	2.20538	0.350871	0.351922	0.741746	0.753396	0	1	2.5	2	3	2.5	1.33333	1.25	0.299	0.0003	0.0473	0.094	2.4213	6.6975	0.1803	1.3365	0.0007	0.003	0.5473	0.9015	0.969667	2.309	0.2243	0.0002	0.0355	0.0752	1.816	5.358	0.1353	1.0692	0.0005	0.0024	0.4105	0.7212	0.7273	1.8472
CS76389	9092	Istisu-1	48.559	38.979	AZ	1.87384	1.11482	0.413601	0.412657	0.706526	0.534473	1	0	2.5	3	3	3	0.875	0.625	0.1195	0.0348	0.034	0.019	1.5193	2.399	0.0905	0.6945	0.0015	0.0008	0.7133	0.8503	0.794	1.397	0.1366	0.0556	0.0389	0.0304	1.7363	3.8384	0.1034	1.1112	0.0017	0.0012	0.8151	1.3604	0.9074	2.2352
CS76390	98051	Lag2.2	46.283	41.83	GE	2.09775	1.72149	0.507588	0.400534	0.824304	0.695005	1	0	2	2	2.5	2	0.933333	1.26667	0.4423	0.1823	0.0857	0.0023	2.1217	4.6	0.1747	1.6063	0.005	0.0033	0.8353	0.9053	0.894333	2.4633	0.4739	0.1439	0.0918	0.0018	2.2732	3.6316	0.1871	1.2682	0.0054	0.0026	0.895	0.7147	0.9582	1.9447
CS76391	9116	Vash-1	46.373	41.238	GE	0.432355	1.97115	0.334808	0.668634	0.322879	0.526128	2	0	2.5	3	3	3	0.3	1.25	0.1148	0.205	0.0418	0.0568	0.555	4.3525	0.0678	1.2055	0.0008	0.0055	0.3695	0.839	0.6085	1.8805	0.3825	0.164	0.1392	0.0454	1.85	3.482	0.2258	0.9644	0.0025	0.0044	1.2317	0.6712	2.0283	1.5044
CS76392	9118	Bak-2	43.477	41.794	GE	0.508621	2.56413	0.355863	0.490283	0.49452	0.679247	2	2	2	2	2	2	0.45	1.63333	0.1385	0.0293	0.0493	0.0637	0.7838	6.3567	0.096	1.6303	0.0003	0.0057	0.5498	0.6977	0.74575	1.824	0.3078	0.018	0.1094	0.039	1.7417	3.8918	0.2133	0.9982	0.0006	0.0035	1.2217	0.4271	1.6572	1.1167
CS76393	9122	Bak-7	44.477	42.794	GE	0.47854	3.03024	0.401048	0.611233	0.387841	0.884881	2	0	2.5	2.5	4.5	2.5	0.475	2.63333	0.285	0.2497	0.0688	0.0657	0.9595	10.9233	0.1015	2.1807	0.0005	0.0007	0.5158	1.116	0.8365	3.0987	0.6	0.0948	0.1447	0.0249	2.02	4.1481	0.2137	0.8281	0.0011	0.0003	1.0858	0.4238	1.7611	1.1767
CS76395	9169	Kastel-1	34.381	44.642	UA	0.794717	2.22419	0.498905	0.66173	0.331992	0.611206	2	2	2	2	2	2	0.766667	2.5	0.2297	0.1457	0.139	0.0843	1.8887	5.44	0.153	1.527	0.0003	0.0047	0.8137	1.0107	1.615	2.314	0.2996	0.0583	0.1813	0.0337	2.4635	2.176	0.1996	0.6108	0.0004	0.0019	1.0613	0.4043	2.1065	0.9256
CS76396	9185	Koch-1	29.324	50.355	UA	0.394526	1.42449	0.440574	0.323472	0.407489	0.82467	1	1	2.5	3	3	3	0.55	1.03333	0.0983	0.8397	0.04	0.074	1.307	4.01	0.1095	1.109	0.0038	0.005	0.7215	0.9163	1.01	1.4997	0.1786	0.8126	0.0727	0.0716	2.3764	3.8806	0.1991	1.0732	0.0068	0.0048	1.3118	0.8868	1.8364	1.4513
CS76397	9230	Del-10	21.183	44.944	RS	0.604564	1.81957	0.261863	0.574212	0.267595	0.87286	1	1	4	2.5	4	3	0.2	1.4	0.2167	0.0797	0.0513	0.0307	0.7067	5.8533	0.0863	1.299	0.0087	0.0023	0.683	1.2717	0.898	2.115	1.0833	0.0569	0.2567	0.0219	3.5333	4.181	0.4317	0.9279	0.0433	0.0017	3.415	0.9083	4.49	1.5107
CS76398	9257	Nemrut-1	42.239	38.643	TR	1.15722	2.76278	0.47616	0.50004	0.577972	0.654696	2	3	2	2	2	2	0.8	2	0.1558	0.4793	0.0308	0.1123	1.7293	6.82	0.1853	2.7525	0.0038	0.0003	0.8003	1.2835	1.17525	3.5925	0.1947	0.2396	0.0384	0.0561	2.1616	3.41	0.2316	1.3763	0.0047	0.0001	1.0003	0.6418	1.4691	1.7963
CS76399	98003	Ey15-2	8.768	48.435	DE	0.993883	1.69383	0.3334	0.408003	0.33948	0.689851	2	2	2	2	2	2.5	0.525	1.25	0.2225	0.033	0.052	0.018	0.4635	5.47	0.0823	1.3523	0.0015	0.0013	0.7053	0.876	0.739	1.9623	0.4238	0.0264	0.099	0.0144	0.8829	4.376	0.1567	1.0818	0.0029	0.001	1.3433	0.7008	1.4076	1.5698
CS76400	98060	Star-8	8.817	48.435	DE	0.804686	2.16134	0.274161	0.338966	0.14934	0.727909	2	2	1.5	1.5	2.5	2	0.475	1.7	0.2113	0.129	0.0613	0.056	0.7133	6.2525	0.0825	1.9283	0.0215	0.002	0.7795	1.2583	1.1575	2.575	0.4447	0.0759	0.1289	0.0329	1.5016	3.6779	0.1737	1.1343	0.0453	0.0012	1.6411	0.7401	2.4368	1.5147
CS76402	98054	Nie1-2	8.803	48.518	DE	0.568612	1.44742	0.248929	0.413041	0.215617	0.737532	2	0	2.5	3	3	3	0.375	1	0.1208	0.4907	0.0543	0.138	0.8413	3.84	0.0743	1.0923	0.0045	0.0043	0.458	0.929	0.787	1.5563	0.322	0.4907	0.1447	0.138	2.2433	3.84	0.198	1.0923	0.012	0.0043	1.2213	0.929	2.0987	1.5563
CS76403	98061	TueSB30-3	9.058	48.533	DE	0.956152	1.43544	0.581616	0.583274	0.323704	0.685322	2	1	3	3	3	3	0.675	1.35	0.1523	0.1368	0.0368	0.001	1.7945	4.585	0.1363	1.1688	0.0005	0.0055	0.4833	0.784	1.0435	1.943	0.2256	0.1013	0.0544	0.0007	2.6585	3.3963	0.2019	0.8657	0.0007	0.0041	0.7159	0.5807	1.5459	1.4393
CS76404	98004	HKT2.4	9.403	48.136	DE	1.38889	1.84713	0.500267	0.634456	0.550693	0.790658	2	3	2	2	3	2.5	1.075	1.85	0.1255	0.0998	0.03	0.0128	2.1428	7.5775	0.1433	1.47	0.0058	0.0008	0.789	0.932	0.87225	2.019	0.1167	0.0539	0.0279	0.0069	1.9933	4.0959	0.1333	0.7946	0.0053	0.0004	0.734	0.5038	0.8114	1.0914
CS76405	98064	TueWa1-2	9.035	48.534	DE	1.1405	1.51473	0.49597	0.638373	0.294675	0.612965	2	1	3	3	3.5	3	0.4	1.53333	0.0505	0.0867	0.031	0.0447	1.1195	5.17	0.1245	1.5847	0.005	0.0047	0.9755	1.21	0.945	2.1403	0.1263	0.0565	0.0775	0.0291	2.7988	3.3717	0.3113	1.0335	0.0125	0.003	2.4388	0.7891	2.3625	1.3959
CS76406	98058	Rue3-1-31	9.159	48.564	DE	1.19097	1.57992	0.35321	0.428748	0.351922	0.512329	2	1	2	3	2.5	3.5	0.4	0.825	0.1005	0.01	0.0325	0.013	0.7678	2.8775	0.0795	0.8325	0.0025	0.0005	0.575	0.7058	0.845	1.3025	0.2513	0.0121	0.0813	0.0158	1.9194	3.4879	0.1988	1.0091	0.0063	0.0006	1.4375	0.8555	2.1125	1.5788
CS76407	98063	TueV13	9.052	48.523	DE	0.971226	1.32641	0.351533	0.365754	0.331219	0.532801	1	1	2.5	2	2.5	2.5	0.4	0.95	0.0985	0.1573	0.103	0.0155	1.368	3.565	0.121	0.7758	0.0005	0.0008	0.878	0.845	1.669	1.3115	0.2463	0.1655	0.2575	0.0163	3.42	3.7526	0.3025	0.8166	0.0013	0.0008	2.195	0.8895	4.1725	1.3805
CS76408	98066	WalhaesB4	9.186	48.596	DE	0.269679	0.849786	0.233496	0.371153	0.183611	0.347259	1	0	3	2.5	3	3	0.325	0.45	0.0268	0.2915	0.024	0.0465	0.5198	1.2195	0.0388	0.5235	0.002	0.003	0.3263	0.8335	0.39875	1.126	0.0823	0.6478	0.0738	0.1033	1.5992	2.71	0.1192	1.1633	0.0062	0.0067	1.0038	1.8522	1.2269	2.5022
CS76409	98000	Agu-1	-1.341	41.32	ES	0.682302	0.818658	0.251759	0.353492	0.433517	0.329098	2	0	2	3	2.5	3	0.9	0.9	0.094	0.8425	0.04	0.099	1.9953	3.46	0.1245	0.8635	0.002	0.0063	0.7493	0.7928	0.96925	1.6598	0.1044	0.9361	0.0444	0.11	2.2169	3.8444	0.1383	0.9594	0.0022	0.0069	0.8325	0.8808	1.0769	1.8442
CS76410	98001	Cdm-0	-5.744	39.725	ES	0.511839	0.518557	0.35201	0.452424	0.263993	0.485833	1	1	4.5	3	5	3.5	0.25	0.6	0.459	0.22105	0.2195	0.5485	0.437	3.273	0.1345	1.042	0.0045	0.018	0.696	0.974	0.6735	1.781	1.836	0.368417	0.878	0.9142	1.748	5.455	0.538	1.7367	0.018	0.03	2.784	1.6233	2.694	2.9683
CS76411	98002	Don-0	-6.36	36.832	ES	0.472207	1.65089	0.314878	0.465616	0.272189	0.677358	1	0	5.5	4.5	5.5	4.5	0.3	0.9	0.0603	2.7595	0.0913	0.1205	0.6727	4.457	0.093	1.0225	0.0027	0.001	0.3023	0.8925	0.741667	1.3905	0.2011	3.0661	0.3044	0.1339	2.2422	4.9522	0.31	1.1361	0.0089	0.0011	1.0078	0.9917	2.4722	1.545
CS76412	8215	Fei-0	-8.32	40.5	PT	0.318665	1.50985	0.243229	0.477489	0.317188	0.677487	1	0	2	2	2.5	2.5	0.2	1.075	0.0457	0.004	0.1053	0.084	0.4867	4.02	0.0577	1.26	0.0037	0.0003	0.541	0.911	1.34967	1.6478	0.2283	0.0037	0.5267	0.0781	2.4333	3.7395	0.2883	1.1721	0.0183	0.0002	2.705	0.8474	6.7483	1.5328
CS76413	98052	Leo-1	-3.115	41.796	ES	0.247574	2.26991	0.217937	0.599134	0.194789	0.685322	1	0	2	2	2	2	0.15	1.03333	0.1543	0.231	0.0405	0.0623	0.4755	4.6867	0.061	0.9687	0.0025	0.002	0.4275	0.7497	0.59225	1.84	1.0283	0.2235	0.27	0.0603	3.17	4.5355	0.4067	0.9374	0.0167	0.0019	2.85	0.7255	3.9483	1.7806
CS76414	98053	Mer-6	-6.338	38.916	ES	0.29961	0.761906	0.18092	0.540136	0.22479	0.410892	0	0	6	4.5	6	5	0.15	0.425	0.063	0.0278	0.0465	0.1793	0.3425	2.4255	0.0645	0.5718	0.001	0.0023	0.5565	0.4455	0.6995	0.952	0.42	0.0653	0.31	0.4218	2.2833	5.7071	0.43	1.3453	0.0067	0.0053	3.71	1.0482	4.6633	2.24
CS76415	98055	Ped-0	-3.898	40.739	ES	0.22677	0.948028	0.309414	0.29912	0.351922	0.751474	2	2	2	2	3	2	0.575	1.4	0.1645	0.0065	0.1063	0.025	1.6215	5.895	0.1153	1.7255	0.0038	0.0013	0.2688	0.4025	0.93775	2.42	0.2861	0.0046	0.1848	0.0179	2.82	4.2107	0.2004	1.2325	0.0065	0.0009	0.4674	0.2875	1.6309	1.7286
CS76416	98056	Pra-6	-3.539	41.05	ES	0.435099	2.46863	0.338808	0.395917	0.281542	0.644245	2	2	2	2	2.5	2	0.525	1.675	0.0923	0.1558	0.0263	0.05	1.2228	8.35	0.0945	1.3398	0.0073	0.0038	0.51	0.5533	0.7495	2.0128	0.1757	0.093	0.05	0.0299	2.329	4.9851	0.18	0.7999	0.0138	0.0022	0.9714	0.3303	1.4276	1.2016
CS76417	98057	Qui-0	-6.93	42.692	ES	0.470172	1.50856	0.37583	0.623268	0.249379	0.440889	2	2	3	3	3	4.5	0.5	1.2	0.1085	0.3635	0.051	0.085	1.126	3.7585	0.0825	1.303	0.0078	0.007	0.4205	0.902	0.6405	1.631	0.217	0.3029	0.102	0.0708	2.252	3.1321	0.165	1.0858	0.0155	0.0058	0.841	0.7517	1.281	1.3592
CS76418	98065	Vie-0	0.763	42.627	ES	0.43871	2.52834	0.419852	0.638262	0.271161	0.788158	2	2	2	2	2	2	0.45	1.725	0.0648	0.906	0.0363	0.1763	0.846	8.3975	0.083	1.409	0.0005	0.0045	0.45	0.636	0.76075	2.4225	0.1439	0.5252	0.0806	0.1022	1.88	4.8681	0.1844	0.8168	0.0011	0.0026	1	0.3687	1.6906	1.4043
CS76419	98031	ICE29	23.647	41.427	BG	0.901979	2.17102	0.3334	0.501832	0.418912	0.931844	2	0	2	2	2.5	2	0.575	1.725	0.14	0.04	0.0503	0.0435	0.7238	7.485	0.0815	1.4363	0.0013	0.0008	0.602	0.985	0.575	2.034	0.2435	0.0232	0.0874	0.0252	1.2587	4.3391	0.1417	0.8326	0.0022	0.0004	1.047	0.571	1	1.1791
CS76420	98038	ICE63	21.952	46.109	RO	1.05679	1.73402	0.311919	0.387846	0.263905	0.111133	1	0	2	3	2	3	0.325	1	1.0663	0.0093	0.149	0.056	0.6135	3.3667	0.2258	0.8027	0.0035	0.0057	1.155	0.66	0.78275	1.3427	3.2808	0.0093	0.4585	0.056	1.8877	3.3667	0.6946	0.8027	0.0108	0.0057	3.5538	0.66	2.4085	1.3427
CS76421	98039	ICE70	51.746	53.039	RU	0.911391	2.14401	0.197104	0.518821	0.320888	0.689772	1	2	2	2	2.5	2.5	0.4	1.35	0.3738	0.151	0.1383	0.0678	0.9933	4.9725	0.1278	1.26	0.0075	0.001	0.7318	0.7105	0.93825	1.824	0.9344	0.1119	0.3456	0.0502	2.4831	3.6833	0.3194	0.9333	0.0188	0.0007	1.8294	0.5263	2.3456	1.3511
CS76422	98043	ICE75	52	53.088	RU	1.17129	2.47068	0.249643	0.430822	0.299264	0.790482	2	4	2	2	2.5	2.5	0.625	2.025	0.239	0.0595	0.0578	0.0173	1.7965	7.8875	0.1453	1.8218	0.006	0.001	0.5098	0.6323	0.818	2.1333	0.3824	0.0294	0.0924	0.0085	2.8744	3.8951	0.2324	0.8996	0.0096	0.0005	0.8156	0.3122	1.3088	1.0535
CS76423	98005	ICE102	15.322	40.571	IT	0.360588	1.67418	0.224397	0.487695	0.24742	0.66712	2	3	6	2.5	6	3	0.325	1.33333	0.3175	0.6167	0.0605	0.1037	1.06	6.7233	0.1173	1.3427	0.0033	0.0093	0.632	0.6767	1.20975	1.9927	0.9769	0.4625	0.1862	0.0778	3.2615	5.0425	0.3608	1.007	0.01	0.007	1.9446	0.5075	3.7223	1.4945
CS76424	98011	ICE119	16.268	39.273	IT	0.181554	0.977011	0.242826	0.348662	0.286631	0.599523	1	2	3	3	3	3	0.25	0.775	0.0855	0.1268	0.042	0.0228	0.4663	2.6875	0.058	0.597	0.0023	0.004	0.3993	0.4125	0.57075	1.1195	0.342	0.1635	0.168	0.0294	1.865	3.4677	0.232	0.7703	0.009	0.0052	1.597	0.5323	2.283	1.4445
CS76425	98012	ICE120	16.453	40.176	IT	0.22637	0.956338	0.227129	0.376603	0.212728	0.314906	1	0	5	5	5	5	0.166667	0.833333	0.183	0.2167	0.0597	0.0013	0.5847	2.046	0.071	0.46	0.0047	0.0047	0.868	0.5723	0.846333	1.012	1.098	0.26	0.358	0.0016	3.508	2.4552	0.426	0.552	0.028	0.0056	5.208	0.6868	5.078	1.2144
CS76426	98016	ICE138	80.815	51.655	RU	0.439213	2.0712	0.394083	0.407406	0.390722	0.499155	2	2	2	2.5	2.5	3	0.475	1.125	0.1608	0.743	0.0393	0.1793	1.0395	3.5875	0.1035	1.0175	0.0018	0.0055	0.5575	0.7178	0.82125	1.758	0.3384	0.6604	0.0826	0.1593	2.1884	3.1889	0.2179	0.9044	0.0037	0.0049	1.1737	0.638	1.7289	1.5627
CS76428	7000	Aa-0	9.571	50.917	DE	4.07955	1.88693	0.496419	0.353321	0.821109	0.481578	4	0	2.5	2	2.5	2.5	3.85	1.025	1.4805	0.2235	0.2823	0.0885	14.185	2.4033	1.0825	0.8645	0.017	0.0053	1.7825	1.2828	2.43925	0.952	0.3845	0.218	0.0733	0.0863	3.6844	2.3446	0.2812	0.8434	0.0044	0.0051	0.463	1.2515	0.6336	0.0015
CS76431	6987	Ak-1	7.626	48.068	DE	4.00873	1.69049	0.717546	0.296332	1.20211	0.665767	7	4	2	2	2	2	3.7	1.6	1.922	0.3657	1.218	0.454	13.37	4.5933	0.8743	1.4447	0.022	0.0117	2.0618	1.7793	2.74	2.0083	0.5195	0.2285	0.3292	0.2838	3.6135	2.8708	0.2363	0.9029	0.0059	0.0073	0.5572	1.1121	0.7405	1.2552
CS76432	6989	Alst-1	-2.433	54.8	UK	0.958863	1.43047	0.331858	0.300305	0.466973	0.5001	0	0	7	5	7	5	3.75	0.95	0.6708	0.2895	0.3445	0.277	1.8508	3.0045	0.2005	0.7995	0.02	0.0135	0.6568	2.165	0.57725	1.0605	0.1789	0.3047	0.0919	0.2916	0.4935	3.1626	0.0535	0.8416	0.0053	0.0142	0.1751	2.2789	0.1539	1.1163
CS76434	6990	Amel-1	5.73	53.448	NL	1.90827	2.18144	0.323606	0.348764	0.351922	0.572906	6	3	1.5	1.5	2	2	0.866667	1.175	0.5557	0.1758	0.6433	0.1805	2.654	3.635	0.2707	0.8035	0.0407	0.0093	1.305	1.1448	0.944	1.3138	0.6412	0.1496	0.7423	0.1536	3.0623	3.0936	0.3123	0.6838	0.0469	0.0079	1.5058	0.9743	1.0892	1.1181
CS76435	6898	An-1	4.4	51.217	BE	1.81913	1.8187	0.381961	0.362647	0.949375	0.481578	2	3	2	2	2	2	1.54	1.175	0.6724	0.388	1.0324	2.0313	4.866	3.7525	0.3668	1.0778	0.044	0.013	2.036	2.2228	1.795	1.752	0.4366	0.3302	0.6704	1.7287	3.1597	3.1936	0.2382	0.9172	0.0286	0.0111	1.3221	1.8917	1.1656	1.4911
CS76436	8254	Ang-0	5.3	50.3	BE	0.716298	1.22397	0.213464	0.134397	0.288859	0.487107	2	1	7	4.5	7	4.5	0.533333	0.575	0.834	0.191	1.7023	0.113	1.6173	0.2565	0.2047	0.0703	0.1647	0.0073	1.9787	1.348	2.039	0.171	1.5638	0.3322	3.1919	0.1965	3.0325	0.4461	0.3838	0.1222	0.3088	0.0126	3.71	2.3443	3.8231	0.2974
CS76438	6994	Ann-1	6.13	45.9	FR	1.43855	1.04906	0.384526	0.395746	0.736129	0.703844	3	1	2.5	2.5	3	3.5	1.46667	1.1	1.2267	0.3088	0.609	0.448	5.5533	3.57	0.4643	1.0475	0.0387	0.0098	2.05	1.5825	1.788	1.4928	0.8364	0.2807	0.4152	0.4073	3.7864	3.2455	0.3166	0.9523	0.0264	0.0089	1.3977	1.4386	1.2191	1.357
CS76441	7014	Ba-1	-4.798	56.546	UK	0.809972	1.19412	0.376075	0.273499	0.641559	0.5001	2	1	2.5	3	3	3	1.075	0.625	0.6243	0.1125	0.2598	0.1143	3.52	1.8855	0.3378	0.5333	0.0113	0.0058	1.6178	0.9965	1.13525	0.8313	0.5807	0.18	0.2416	0.1828	3.2744	3.0168	0.3142	0.8532	0.0105	0.0092	1.5049	1.5944	1.056	1.33
CS76442	7002	Baa-1	6.1	51.333	NL	0.649759	1.79113	0.363684	0.185222	0.685322	0.528796	2	0	2.5	2	3	2.5	1.15	1.075	0.6353	0.1915	0.3035	0.1708	2.81	2.4058	0.2543	0.7823	0.0148	0.0068	1.5775	1.3855	1.1495	1.2308	0.5524	0.1781	0.2639	0.1588	2.4435	2.2379	0.2211	0.7277	0.0128	0.0063	1.3717	1.2888	0.9996	1.1449
CS76444	7028	Bch-1	9.317	49.517	DE	2.28711	2.59299	0.335924	0.370444	0.968569	0.742871	3	0	1.5	1.5	2	2	2.8	1.575	1.339	0.302	0.24	0.2123	10.2867	4.5075	0.7037	1.294	0.0197	0.0065	1.459	1.0205	1.82667	1.3068	0.4782	0.1917	0.0857	0.1348	3.6738	2.8619	0.2513	0.8216	0.007	0.0041	0.5211	0.6479	0.6524	0.8297
CS76445	7013	Bd-0	13.287	52.458	DE	1.25622	2.44749	0.447043	0.389985	0.277833	0.720811	1	1	2	2	3	3	1.03333	1.375	0.5043	0.212	0.154	0.155	1.6727	2.458	0.196	0.8135	0.0077	0.006	0.8193	0.7645	0.571	0.923	0.4881	0.1542	0.149	0.1127	1.6187	1.7876	0.1897	0.5916	0.0074	0.0044	0.7929	0.556	0.5526	0.6713
CS76447	7008	Benk-1	5.675	52	NL	2.42472	2.81815	0.317156	0.431151	0.975255	0.931682	2	2	2	2	2	2	2.075	3.03333	0.6408	0.398	0.4273	0.38	5.63	9.89	0.462	2.285	0.0088	0.0107	1.6378	1.8677	1.62825	3.056	0.3088	0.1312	0.2059	0.1253	2.7133	3.2604	0.2227	0.7533	0.0042	0.0035	0.7893	0.6157	0.7847	1.0075
CS76451	8264	Bla-1	2.8	41.683	ES	1.17472	1.63931	0.958354	0.620689	0.706368	0.720547	4	3	3	3	3	3	1.63333	1.575	0.5253	0.337	0.127	0.2445	3.9133	4.405	0.3113	1.6368	0.0083	0.0108	1.2097	1.6853	0.898667	1.8325	0.3216	0.214	0.0778	0.1552	2.3959	2.7968	0.1906	1.0392	0.0051	0.0068	0.7406	1.07	0.5502	1.1635
CS76452	7026	Boot-1	-3.267	54.4	UK	1.46369	2.27856	0.405044	0.428456	0.574101	0.571281	5	3	2	2	3	3	1.6	1.525	0.7553	0.2878	0.228	0.1168	3.7033	4.6775	0.3297	1.0195	0.0087	0.0055	2.23	1.2538	1.203	1.6195	0.4721	0.1887	0.1425	0.0766	2.3146	3.0672	0.206	0.6685	0.0054	0.0036	1.3938	0.8221	0.7519	1.062
CS76453	5837	Bor-1	16.233	49.401	CZ	0.60921	2.93101	0.427886	0.469205	0.596851	0.773645	5	3	2	2	2	2	1.825	2.1	0.5358	0.391	0.1098	0.1437	4.1075	5.5933	0.3803	1.773	0.008	0.0117	2.4753	1.9073	1.32925	1.842	0.2936	0.1862	0.0601	0.0684	2.2507	2.6635	0.2084	0.8443	0.0044	0.0056	1.3563	0.9083	0.7284	0.8771
CS76454	6903	Bor-4	16.233	49.401	CZ	2.02088	1.22341	0.344861	0.465297	0.682854	0.660475	4	1	2	5	3	5	2.26667	1.4	3.2963	0.2275	3.3113	0.6145	5.9567	3.353	0.515	1.218	0.0537	0.0185	1.5603	2.512	1.59733	1.767	1.4543	0.1625	1.4609	0.4389	2.6279	2.395	0.2272	0.87	0.0237	0.0132	0.6884	1.7943	0.7047	1.2621
CS76455	6904	Br-0	16.617	49.2	CZ	1.11617	1.17944	0.452799	0.549559	0.428192	0.690022	3	0	1.5	1.5	2.5	2	1.26667	0.9	0.403	0.117	0.0773	0.2173	4.1067	3.6567	0.2537	0.8697	0.0037	0.0053	1.7523	0.3713	0.641	1.1073	0.3182	0.13	0.0611	0.2415	3.2421	4.063	0.2003	0.9663	0.0029	0.0059	1.3834	0.4126	0.5061	1.2304
CS76457	7031	Bsch-0	8.667	50.017	DE	0.940246	1.16704	0.3334	0.269346	0.584696	0.388967	3	2	2	2	2	2	1.1	0.55	0.502	0.254	0.1543	0.184	2.7063	1.614	0.27	0.4845	0.0027	0.011	1.5107	1.303	0.966333	1.1545	0.4564	0.4618	0.1403	0.3345	2.4603	2.9345	0.2455	0.8809	0.0024	0.02	1.3733	2.3691	0.8785	2.0991
CS76458	8271	Bu-0	9.5	50.5	DE	1.47643	1.50196	0.419936	0.284663	0.770612	0.557649	1	2	2	2	2	2	2.625	1.575	1.9125	0.312	0.1113	0.1898	7.5425	4.5975	0.5093	1.2888	0.008	0.0063	2.3073	1.2145	1.8025	1.8173	0.7286	0.1981	0.0424	0.1205	2.8733	2.919	0.194	0.8183	0.003	0.004	0.879	0.7711	0.6867	1.1538
CS76459	7062	Ca-0	8.266	50.298	DE	1.50795	0.866766	0.283682	0.205536	0.566743	0.185222	1	0	4	5	4	5	0.933333	0.6	0.9317	0.1915	0.1467	0.216	2.0253	0.9595	0.2007	0.3205	0.003	0.0075	1.6673	1.6015	1.06967	0.827	0.9982	0.3192	0.1571	0.36	2.17	1.5992	0.215	0.5342	0.0032	0.0125	1.7864	2.6692	1.1461	1.3783
CS76461	8275	Cen-0	0.5	49	FR	1.00506	0.411947	0.455323	0.157226	0.544313	0.185222	0	0	6	6	6	6	0.85	0.3	3.259	0.1025	0.466	0.3	2.3405	0.5685	0.251	0.208	0.014	0.009	1.706	1.1675	0.8285	0.505	3.8341	0.3417	0.5482	1	2.7535	1.895	0.2953	0.6933	0.0165	0.03	2.0071	3.8917	0.9747	1.6833
CS76463	7071	Chat-1	1.339	48.072	FR	2.83114	0.633493	0.673649	0.216789	0.785018	0.37909	3	1	3	4.5	3	4.5	1.9	0.5	0.9105	0.143	0.1705	0.2103	5.375	1.333	0.4715	0.4108	0.0045	0.0063	1.9325	0.972	1.4975	0.6863	0.4792	0.286	0.0897	0.4205	2.8289	2.666	0.2482	0.8215	0.0024	0.0125	1.0171	1.944	0.7882	1.3725
CS76466	7075	Cit-0	2.54	43.378	FR	1.18531	0.513032	0.351922	0.214219	0.512871	0.303408	2	1	5	5	6	6	0.85	0.325	0.4888	0.0815	0.231	0.3233	2.7525	0.9723	0.2768	0.3338	0.0043	0.007	0.8013	0.6143	0.849	0.6335	0.575	0.2508	0.2718	0.9946	3.2382	2.9915	0.3256	1.0269	0.005	0.0215	0.9426	1.89	0.9988	1.9492
CS76470	7460	Da(1)-12			CZ	1.74314	1.34191	0.388967	0.288234	0.5001	0.525369	3	4	4	3	4	3	1	0.675	0.5778	0.1313	0.0673	0.1118	2.8225	1.9468	0.3173	0.6238	0.0078	0.0038	1.0335	1.0473	1.03525	0.979	0.5778	0.1944	0.0673	0.1656	2.8225	2.8841	0.3173	0.9241	0.0078	0.0056	1.0335	1.5515	1.0353	1.4504
CS76474	7102	Do-0	8.237	50.722	DE	2.05449	2.07731	0.22235	0.206884	0.539701	0.441537	2	1	3	3	3	3	1.1	0.75	0.6735	0.193	0.1125	0.173	3.6325	2.7375	0.3895	0.8608	0.0055	0.0078	1.1483	1.3828	1.0975	1.2405	0.6123	0.2573	0.1023	0.2307	3.3023	3.65	0.3541	1.1477	0.005	0.0103	1.0439	1.8437	0.9977	1.654
CS76475	7106	Dr-0	13.734	51.051	DE	1.89091	1.66632	0.290739	0.316188	0.777933	0.685322	2	2	2	2	2	2	1.5	1.15	0.7465	0.4073	0.1975	0.3825	4.4075	4.1175	0.4748	1.2623	0.01	0.0095	1.6648	1.3638	1.29125	1.538	0.4977	0.3541	0.1317	0.3326	2.9383	3.5804	0.3165	1.0976	0.0067	0.0083	1.1098	1.1859	0.8608	1.3374
CS76478	6915	Ei-2	6.3	50.3	DE	0.861802	1.15491	0.2635	0.2634	0.2431	0.3814	2	2	2	2	2	2	0.8	0.8	0.814	0.1288	0.1018	0.2058	3.8925	2.2645	0.8883	0.7175	0.0005	0.0065	0.8413	0.948	1.737	1.24	1.0175	0.1609	0.1272	0.2572	4.8656	2.8306	1.1103	0.8969	0.0006	0.0081	1.0516	1.185	2.1713	1.55
CS76484	7126	Es-0	24.568	60.2	FI	2.82291	2.3033	0.433953	0.486389	0.728275	0.687656	4	4	2.5	2	2.5	2	2.1	1.85	0.5928	0.4008	0.241	0.164	6.7	6.33	0.543	2.082	0.0108	0.0103	1.3445	1.1623	1.44775	1.9765	0.2823	0.2166	0.1148	0.0886	3.1905	3.4216	0.2586	1.1254	0.0051	0.0055	0.6402	0.6282	0.6894	1.0684
CS76490	6919	Ga-0	8	50.3	DE	3.79268	3.00873	0.346569	0.411017	0.860654	1.00749	6	5	2	2	2	2	2.35	1.875	1.8085	0.254	0.1435	0.1088	7.6725	5.7375	0.696	1.8565	0.0065	0.0053	1.5385	0.9095	1.96825	1.9958	0.7696	0.1355	0.0611	0.058	3.2649	3.06	0.2962	0.9901	0.0028	0.0028	0.6547	0.4851	0.8376	1.0644
CS76491	8296	Gd-1	10.5	53.5	DE	2.65531	2.45699	0.426011	0.330779	0.755258	0.723436	3	2	2.5	2.5	2.5	2.5	1.55	1.35	0.6398	0.3573	0.0658	0.133	4.8475	4.615	0.4305	1.3655	0.0048	0.0075	1.267	0.845	1.22375	1.2943	0.4127	0.2646	0.0424	0.0985	3.1274	3.4185	0.2777	1.0115	0.0031	0.0056	0.8174	0.6259	0.7895	0.9587
CS76492	7143	Gel-1	5.867	51.017	NL	2.86546	1.86584	0.34243	0.333423	0.585788	0.555667	5	1	1.5	2	2.5	2	1.55	0.95	0.6568	0.1885	0.155	0.4015	5.005	3.785	0.3933	1.2808	0.0045	0.0083	1.6668	1.008	1.6045	1.8393	0.4237	0.1984	0.1	0.4226	3.229	3.9842	0.2537	1.3482	0.0029	0.0087	1.0753	1.0611	1.0352	1.9361
CS76493	7147	Gie-0	8.678	50.584	DE	3.8309	2.96657	0.472469	0.343032	0.799711	0.874962	6	5	2	2	2	2	2.1	1.83333	0.931	0.4027	0.2015	0.2207	6.7825	5.4767	0.6248	2.0333	0.0075	0.0077	1.2763	0.9807	1.60575	1.93	0.4433	0.2196	0.096	0.1204	3.2298	2.9873	0.2975	1.1091	0.0036	0.0042	0.6077	0.5349	0.7646	1.0527
CS76496	8300	Gr-1	15.5	47	AT	0.880065	0.688673	0.427095	0.3542	0.696093	0.722367	3	3	2.5	2.5	2.5	3	2	1.63333	3.0213	0.2843	0.4487	0.2813	5.89	4.6	0.6047	1.8797	0.0147	0.0203	1.7343	1.4473	1.77833	2.5257	1.5107	0.1741	0.2243	0.1722	2.945	2.8163	0.3023	1.1508	0.0073	0.0124	0.8672	0.8861	0.8892	1.5463
CS76498	7149	Gu-0	8	50.3	DE	3.38861	2.67687	0.42621	0.365573	0.915882	0.900291	7	4	2	2	2	2	2.55	2.05	0.6938	0.3088	0.395	0.2588	8.31	4.3875	0.581	1.9128	0.011	0.0098	1.5435	0.9105	1.947	2.0933	0.2721	0.1506	0.1549	0.1262	3.2588	2.1402	0.2278	0.933	0.0043	0.0048	0.6053	0.4441	0.7635	1.0211
CS76500	7163	Ha-0	9.736	52.372	DE	2.39067	0.7306	0.402877	0.351269	0.61622	0.762203	4	2	2.5	2.5	2.5	2.5	1.725	1.525	1.0835	0.3738	0.2658	0.2728	4.46	10.3675	0.539	2.6125	0.022	0.008	3.43	0.971	1.4655	3.1675	0.6281	0.2451	0.1541	0.1789	2.5855	6.7984	0.3125	1.7131	0.0128	0.0052	1.9884	0.6367	0.8496	2.077
CS76511	7166	Hey-1	5.9	51.25	NL	2.98053	2.82724	0.396311	0.4751	0.982507	0.867609	4	3	2	2	2	2	1.775	1.675	1.0875	1.5983	0.2445	0.705	4.8125	9.25	0.407	2.4563	0.0075	0.00114	2.8325	0.962	1.292	3.09	0.6127	0.9542	0.1377	4.209	2.7113	5.5224	0.2293	1.4664	0.0042	0.06815	1.5958	0.5743	0.7279	1.8448
CS76512	7169	Hh-0	9.887	54.417	DE	2.55334	2.2262	0.447321	0.297351	0.75848	0.991615	4	4	2	2	2	2	2.175	2.325	0.86	0.0575	0.2308	0.1588	5.3075	0.1948	0.4885	0.0215	0.0118	0.014	4.3725	0.0033	1.5095	0.0515	0.3954	0.0247	0.1061	0.0683	2.4402	0.0838	0.2246	0.0092	0.0054	0.006	2.0103	0.0014	0.694	0.0222
CS76514	6924	HR-5	-0.638	51.408	UK	2.23373	1.65014	0.382049	0.282015	0.665355	0.3334	0	0	3	4	3.5	4	1.25	0.8	0.968	0.3225	0.2043	0.712	3.67	2.459	0.421	0.671	0.0163	0.0155	3.4675	1.1885	1.21075	0.962	0.7744	0.4031	0.1634	0.89	2.936	3.0738	0.3368	0.8388	0.013	0.0194	2.774	1.4856	0.9686	1.2025
CS76515	8310	Hs-0	9.44	52.24	DE	4.44144	2.43748	0.456096	0.321578	1.04319	0.796456	7	1	2	2	2	2	2.4	1.55	1.6438	0.497	0.6918	2.273	8.61	4.955	0.7258	1.9895	0.02	0.132	3.205	1.4225	2.032	3.246	0.6849	0.3206	0.2882	1.4665	3.5875	3.1968	0.3024	1.2835	0.0083	0.0852	1.3354	0.9177	0.8467	2.0942
CS76517	8312	Is-0	7.5	50.5	DE	4.21617	3.21001	0.555611	0.274504	0.881121	0.574189	5	2	2	2	2	2	2.85	1.65	1.1105	0.381	0.2568	0.60375	6.9525	5.0375	0.669	1.6343	0.0108	0.1208	5.6225	1.2248	2.3675	4.37	0.3896	0.2309	0.0901	3.6591	2.4395	3.053	0.2347	0.9905	0.0038	0.0732	1.9728	0.7423	0.8307	2.6485
CS76518	7181	Je-0	11.587	50.927	DE	2.72023	1.91572	0.286247	0.337003	0.793256	0.885441	1	1	5	4	5	4	0.7	1.35	0.7463	0.3035	0.2583	0.5373	1.8483	4.395	0.2418	1.7908	0.0065	0.0208	2.2055	0.724	0.6855	2.5475	1.0661	0.2248	0.3689	0.398	2.6404	3.2556	0.3454	1.3265	0.0093	0.0154	3.1507	0.5363	0.9793	1.887
CS76519	7424	Jl-3	16.617	49.2	CZ	3.71287	2.03442	0.344106	0.355659	0.862737	0.575101	5	0	1.5	2.5	2.5	2.5	1.95	0.925	0.9348	0.1998	0.2643	0.496	5.9425	2.6925	0.4833	0.836	0.0093	0.0128	4.05	0.6665	1.414	1.1298	0.4794	0.2159	0.1355	0.5362	3.0474	2.9108	0.2478	0.9038	0.0047	0.0138	2.0769	0.7205	0.7251	1.2214
CS76520	8313	Jm-0	15	49	CZ	2.56936	1.44748	0.428706	0.322389	1.00917	0.5001	4	0	2	4.5	3	4.5	1.7	0.7	3.5285	0.207	0.7575	0.3907	5.155	1.704	0.7865	0.6773	0.0305	0.0107	5.415	0.717	1.888	0.7323	2.0756	0.2957	0.4456	0.5581	3.0324	2.4343	0.4626	0.9676	0.0179	0.0152	3.1853	1.0243	1.1106	1.0462
CS76525	8420	Kelsterbach-4	8.533	50.067	DE	2.85196	2.96013	0.339934	0.335775	0.712235	0.637322	5	3	2	2	2	2	1.2	1.65	1.072	0.3835	0.2408	0.2175	3.785	4.9025	0.398	1.6253	0.0095	0.0095	3.1725	0.7345	1.2765	1.661	0.8933	0.2324	0.2006	0.1318	3.1542	2.9712	0.3317	0.985	0.0079	0.0058	2.6438	0.4452	1.0638	1.0067
CS76526	7192	Kil-0	-5.664	55.639	UK	1.66474	0.960171	0.426011	0.41174	0.518622	0.446812	3	0	3	3	3.5	3.5	1.05	0.975	0.828	0.119	0.0153	0.137	2.9725	2.7225	0.2308	0.714	0.0023	0.0028	0.5453	0.4333	0.58525	0.6805	0.7886	0.1221	0.0145	0.1405	2.831	2.7923	0.2198	0.7323	0.0021	0.0028	0.5193	0.4444	0.5574	0.6979
CS76527	6926	Kin-0	-85.37	44.46	US	1.48938	1.53649	0.259311	0.415152	0.388967	0.544817	2	1	5	5	5	5	0.875	0.975	0.6435	0.2575	0.0815	0.083	2.2115	4.49	0.2453	1.6305	0.0053	0.0058	2.8125	0.9123	0.6985	1.9548	0.7354	0.2641	0.0931	0.0851	2.5274	4.6051	0.2803	1.6723	0.006	0.0059	3.2143	0.9356	0.7983	2.0049
CS76528	7199	Kl-5	6.967	50.95	DE	2.9581	2.00492	0.566437	0.468932	0.898226	0.850948	8	4	2	2	2	2	2.175	1.8	1.262	0.344	0.2708	0.1677	7.625	3.4233	0.7298	1.1993	0.0093	0.0073	2.248	0.8327	2.18	1.262	0.5802	0.1911	0.1245	0.0931	3.5057	1.9019	0.3355	0.6663	0.0043	0.0041	1.0336	0.4626	1.0023	0.7011
CS76532	6929	Kondara	68.49	38.48	TJ	2.83946	1.6207	0.609589	0.489691	1.1202	1.00371	8	4	1.5	2	2	2	2.8	1.875	1.2414	0.5608	0.2866	0.1963	8.684	2.3775	0.7282	1.0403	0.01	0.0068	3.3	0.9588	1.7948	1.628	0.4434	0.2991	0.1024	0.1047	3.1014	1.268	0.2601	0.5548	0.0036	0.0036	1.1786	0.5113	0.641	0.8683
CS76533	7206	Kro-0	8.966	50.074	DE	1.76787	1.18747	0.390708	0.407489	0.5001	0.504355	2	2	3	2.5	3	3	1.35	1.125	1.0793	1.1993	0.255	0.4173	3.1775	6.425	0.4915	2.002	0.0115	0.0253	2.5675	1.5128	1.44075	2.2718	0.7994	1.066	0.1889	0.3709	2.3537	5.7111	0.3641	1.7796	0.0085	0.0224	1.9019	1.3447	1.0672	2.0193
CS76541	7223	Li-2:1	8.067	50.383	DE	4.38715	2.37318	0.351186	0.431234	0.908723	0.79972	6	2	2	2	2	2	2.8	1.6	1.4097	0.3767	0.3873	0.6213	8.96	4.9067	0.6617	1.3853	0.0123	0.012	5.0067	0.7427	1.984	1.6777	0.5035	0.2354	0.1383	0.3883	3.2	3.0667	0.2363	0.8658	0.0044	0.0075	1.7881	0.4642	0.7086	1.0485
CS76542	8325	Lip-0	19.3	50	PL	2.94045	2.30957	0.420913	0.391097	0.994662	0.696186	9	5	2	2	2	2	2.56667	2.26667	1.6387	1.204	0.4247	0.7277	6.21	5.59	0.768	2.6693	0.0197	0.0157	4.3033	1.224	1.862	2.3653	0.6384	0.5312	0.1655	0.321	2.4195	2.4662	0.2992	1.1776	0.0077	0.0069	1.6766	0.54	0.7255	1.0435
CS76545	8329	Lm-2	0.5	48	FR	3.91169	2.42519	0.62958	0.324116	0.922133	0.685225	2	0	2	1.5	2	2	2.53333	1.8	1.5093	0.6777	0.3037	0.2697	6.3533	4.9067	0.675	1.7767	0.016	0.0257	5.0333	0.938	2.09633	2.3763	0.5958	0.3765	0.1199	0.1498	2.5079	2.7259	0.2664	0.987	0.0063	0.0143	1.9868	0.5211	0.8275	1.3202
CS76546	7520	Lp2-2	16.81	49.38	CZ	2.99243	2.44318	0.467793	0.385994	0.814978	0.803628	3	2	2	3	2	3	1.33333	1.46667	1.188	0.4363	0.808	0.2827	4.9133	5.78	0.481	1.8177	0.017	0.013	2.8217	0.8223	1.172	1.59	0.891	0.2975	0.606	0.1927	3.685	3.9409	0.3608	1.2393	0.0128	0.0089	2.1163	0.5607	0.879	1.0841
CS76547	6936	Lz-0	3.3	46	FR	4.04232	3.38868	0.601977	0.525642	0.908334	0.991823	4	4	2	2	2	2	2.66667	2.46667	1.588	0.4	0.5927	0.1943	10.12	8.7	0.748	1.9397	0.0147	0.0097	4.2633	1.128	2.493	1.9743	0.5955	0.1622	0.2223	0.0788	3.795	3.527	0.2805	0.7864	0.0055	0.0039	1.5988	0.4573	0.9349	0.8004
CS76548	7252	Mc-0	-2.3	54.617	UK	3.6136	1.9238	0.533922	0.292295	1.0252	0.836547	6	4	2	2	2	2	2.75	1.73333	2.3208	0.471	0.5103	0.2843	7.7075	6.2333	0.9893	2.6443	0.019	0.0083	3.76	1.1363	2.361	2.5873	0.8439	0.2717	0.1855	0.164	2.8027	3.5962	0.3597	1.5256	0.0069	0.0048	1.3673	0.6556	0.8585	1.4927
CS76549	7250	Me-0	10.114	51.918	DE	3.48729	2.57247	0.348996	0.448812	0.781897	0.758258	4	3	2	2	2	2	1.75	1.8	1.3338	0.5075	0.418	0.1495	6.605	6.11	0.6125	2.1495	0.0125	0.009	3.5	0.7895	1.8335	1.9565	0.7621	0.2819	0.2389	0.0831	3.7743	3.3944	0.35	1.1942	0.0071	0.005	2	0.4386	1.0477	1.0869
CS76550	7255	Mh-0	7.5	50.95	PL	3.461	3.52503	0.351177	0.382086	0.743454	0.670227	1	4	3	3	3	3	1.33333	1.56667	0.9917	0.2907	0.1773	0.147	3.095	4.22	0.4457	1.6357	0.0113	0.0083	4.93	0.6097	1.133	1.5163	0.7438	0.1855	0.133	0.0938	2.3213	2.6936	0.3343	1.044	0.0085	0.0053	3.6975	0.3891	0.8498	0.9679
CS76552	7244	Mnz-0	8.267	50.001	DE	0.685954	0.831899	0.40284	0.381479	0.724321	1.0017	6	4	2.5	3	2.5	3	2.4	2.06667	1.9047	0.499	1.1813	0.1307	5.62	4.7733	0.7163	2.4343	0.0233	0.0077	3.48	0.8547	2.02267	2.1767	0.7936	0.2415	0.4922	0.0632	2.3417	2.3097	0.2985	1.1779	0.0097	0.0037	1.45	0.4135	0.8428	1.0532
CS76555	6938	Ms-0	37.632	55.752	RU	3.95112	2.41942	0.376186	0.296018	0.847845	0.687151	8	3	2	2	2	2	3	1.725	1.8113	0.4283	0.411	0.3385	9.2325	5.77	0.8115	1.5628	0.013	0.0113	3.31	0.5505	2.079	1.4285	0.6038	0.2483	0.137	0.1962	3.0775	3.3449	0.2705	0.9059	0.0043	0.0065	1.1033	0.3191	0.693	0.8281
CS76557	6940	Mz-0	8.3	50.3	DE	3.53985	2.5075	0.441903	0.262988	1.02502	0.769024	6	4	2	2	2	2	2.6	1.85	1.618	0.3428	0.235	0.151	7.31	5.98	0.8153	2.0578	0.0158	0.0083	4.335	0.545	2.4995	1.9578	0.6223	0.1853	0.0904	0.0816	2.8115	3.2324	0.3136	1.1123	0.0061	0.0045	1.6673	0.2946	0.9613	1.0582
CS76558	8343	Na-1	1.5	47.5	FR	3.07375	2.65493	0.540177	0.447455	0.923902	0.91729	5	4	2	2	2	2	2.35	2.25	1.6575	0.6168	0.3265	0.2913	6.405	8.31	0.705	2.1485	0.0145	0.0175	4.7475	0.738	1.9515	2.315	0.7053	0.2741	0.1389	0.1294	2.7255	3.6933	0.3	0.9549	0.0062	0.0078	2.0202	0.328	0.8304	1.0289
CS76562	6945	Nok-3	4.45	52.24	NL	3.61044	1.52701	0.346194	0.400224	1.16007	0.574189	1	1	2.5	3	3	3	2.5	0.866667	1.453	0.1643	0.304	0.1207	8.0867	3.65	0.71	1.2357	0.011	0.0057	3.4933	0.561	2.204	1.6367	0.5812	0.1896	0.1216	0.1392	3.2347	4.2115	0.284	1.4258	0.0044	0.0065	1.3973	0.6473	0.8816	1.8885
CS76563	7268	Np-0	10.981	52.697	DE	3.13986	1.82077	0.719602	0.371213	1.0243	0.577296	4	2	2.5	2.5	3.5	3.5	2.1	0.85	1.7293	0.1878	0.4397	0.1818	6.4333	3.1325	0.718	1.0843	0.0167	0.0213	5.01	0.486	2.09433	1.5145	0.8235	0.2209	0.2094	0.2138	3.0635	3.6853	0.3419	1.2756	0.0079	0.025	2.3857	0.5718	0.9973	1.7818
CS76564	8348	Nw-0	8.5	50.5	DE	3.41311	1.94135	0.480809	0.314878	0.629589	0.558024	5	3	2	2	2	2	2.575	1.325	1.386	0.2385	0.4208	0.2595	7.8425	4.06	0.7665	1.3688	0.0133	0.0068	3.9425	0.3998	2.1275	1.3838	0.5383	0.18	0.1634	0.1958	3.0456	3.0642	0.2977	1.033	0.0051	0.0051	1.5311	0.3017	0.8262	1.0443
CS76566	7276	Ob-0	8.583	50.2	DE	2.69594	0.77199	0.524151	0.380775	0.796456	0.426011	4	0	3	3.5	3	3.5	1.2	0.4	0.8897	0.1537	0.4267	0.1633	3.4533	0.42	0.3857	0.204	0.014	0.0057	3.2693	0.257	1.10633	0.2027	0.7414	0.3842	0.3556	0.4083	2.8778	1.05	0.3214	0.51	0.0117	0.0142	2.7244	0.6425	0.9219	0.5067
CS76567	7280	Old-1	8.2	53.167	DE	3.69747	2.381	0.547753	0.40165	0.652052	0.872429	7	5	2	2	2	2	3.175	2.6	1.5868	0.4628	0.292	0.1985	8.755	7.33	0.8668	2.6675	0.0095	0.008	3.1975	0.66	2.405	2.3443	0.4998	0.178	0.092	0.0763	2.7575	2.8192	0.273	1.026	0.003	0.0031	1.0071	0.2538	0.7575	0.9016
CS76568	7282	Or-0	8.012	50.383	DE	4.67492	2.84981	0.583404	0.344953	1.01401	0.811241	6	5	2	2	2	2	2.825	2.2	1.331	0.2633	0.1965	0.1215	6.995	6.02	0.6548	1.9985	0.0088	0.0053	3.6675	0.6618	2.5775	2.364	0.4712	0.1197	0.0696	0.0552	2.4761	2.7364	0.2318	0.9084	0.0031	0.0024	1.2982	0.3008	0.9124	1.0745
CS76569	7287	Ove-0	8.423	53.342	DE	3.10601	2.32312	0.436837	0.335771	0.693954	0.685322	6	3	2	2	2	2	2.33333	1.46667	1.053	0.266	0.3353	0.2003	6.1533	4.9867	0.5443	1.4	0.011	0.0107	3.1523	0.703	1.65567	1.3907	0.4513	0.1814	0.1437	0.1366	2.6371	3.4	0.2333	0.9545	0.0047	0.0073	1.351	0.4793	0.7096	0.9482
CS76571	8354	Per-1	56.317	58	RU	2.93165	2.24203	0.484842	0.314878	0.629756	0.597082	6	4	2	2	2	2	2.1	1.66667	1.9498	0.262	0.3095	0.5063	5.7525	4.8967	0.7058	2.256	0.0128	0.011	2.04	0.974	1.63625	2.2943	0.9285	0.1572	0.1474	0.3038	2.7393	2.938	0.3361	1.3536	0.0061	0.0066	0.9714	0.5844	0.7792	1.3766
CS76573	8357	Pla-0	2.25	41.5	ES	2.11927	0.957828	0.393051	0.34312	0.372788	0.260714	2	0	4	6.6	6	6.5	0.9	0.5	3.5533	0.0997	0.9483	0.1577	1.8993	1.7427	0.6337	0.5137	0.0253	0.0187	3.99	0.5403	3.39667	0.667	3.9481	0.1993	1.0537	0.3153	2.1104	3.4853	0.7041	1.0273	0.0281	0.0373	4.4333	1.0807	3.7741	1.334
CS76574	7526	Pna-10	-86.325	42.095	US	1.97296	2.35965	0.441885	0.255158	0.928635	0.704613	5	4	2	3	2.5	3.5	1.65	1.2	2.3558	0.329	0.3563	0.1597	4.485	3.2837	0.6338	1.229	0.0175	0.008	2.995	0.571	1.6585	1.584	1.4277	0.2742	0.2159	0.1331	2.7182	2.7364	0.3841	1.0242	0.0106	0.0067	1.8152	0.4758	1.0052	1.32
CS76575	7523	Pna-17	-86.325	42.095	US	1.6439	2.56229	0.279181	0.271906	0.5001	0.625194	2	1	2.5	2.5	3	3	0.866667	1.06667	0.8297	0.2103	0.3617	0.2423	1.7497	2.9977	0.3443	1.2063	0.0117	0.0117	4.7	0.8963	0.898	1.8917	0.9573	0.1972	0.4173	0.2272	2.0188	2.8103	0.3973	1.1309	0.0135	0.0109	5.4231	0.8403	1.0362	1.7734
CS76576	7306	Pog-0	-123.206	49.265	CA	1.38857	1.41766	0.383058	0.240789	0.590674	0.544651	2	1	3	4	3.5	4	1.1	0.966667	0.8147	0.156	0.1603	0.123	2.7697	2.3467	0.355	0.838	0.0103	0.01	4.56	0.8063	1.11	0.983	0.7406	0.1614	0.1458	0.1272	2.5179	2.4276	0.3227	0.8669	0.0094	0.0103	4.1455	0.8341	1.0091	1.0169
CS76577	8213	Pro-0	-6	43.25	ES	1.73443	0.376276	0.307997	0.169224	0.823063	0.187598	5	0	2.5	7	2.5	7	2.23333	0.4	1.3417	0.0875	0.5963	0.2875	5.66	1.322	0.6073	0.374	0.0147	0.0055	5.0667	0.498	1.76433	0.669	0.6007	0.2188	0.267	0.7188	2.5343	3.305	0.2719	0.935	0.0066	0.0138	2.2687	1.245	0.79	1.6725
CS76579	6951	Pu2-23	16.36	49.42	CZ	0.925858	1.90908	0.27436	0.202295	0.24303	0.267841	1	1	5	5	5	5	0.25	0.25	1.8555	0.091	2.1825	0.2565	0.7755	0.904	0.345	0.482	0.0425	0.0095	5.3	0.4955	0.569	0.596	7.422	0.364	8.73	1.026	3.102	3.616	1.38	1.928	0.17	0.038	21.2	1.982	2.276	2.384
CS76580	6956	Pu2-7	16.36	49.42	CZ	1.75483	1.87379	0.257811	0.307418	0.632358	0.586307	2	0	3.5	3.5	3.5	3.5	1.125	0.95	0.7558	0.265	0.2973	0.0748	1.9638	1.8345	0.309	0.7735	0.0108	0.0053	3.955	0.5545	0.9855	0.9665	0.6718	0.2789	0.2642	0.0787	1.7456	1.9311	0.2747	0.8142	0.0096	0.0055	3.5156	0.5837	0.876	1.0174
CS76582	6958	Ra-0	3.3	46	FR	1.95671	2.25088	0.565493	0.576953	0.801781	0.647116	2	3	2	3	3	3	1.56667	1.925	0.8457	0.21	0.5827	0.1908	3.7167	6.33	0.3537	1.5855	0.0123	0.0065	3.38	0.6093	1.145	1.7078	0.5398	0.1091	0.3719	0.0991	2.3723	3.2883	0.2257	0.8236	0.0079	0.0034	2.1574	0.3165	0.7309	0.8871
CS76584	8411	Rd-0	8.5	50.5	DE	2.0946	1.49107	0.397973	0.483421	0.558042	0.636988	1	0	2	2.5	2	2.5	1.8	1.43333	0.755	0.3377	0.3678	0.1143	4.1075	3.87	0.4233	1.432	0.01	0.0103	3.4275	0.7037	1.38375	1.6617	0.4194	0.2356	0.2043	0.0798	2.2819	2.7	0.2351	0.9991	0.0056	0.0072	1.9042	0.4909	0.7688	1.1593
CS76589	7524	Rmx-A02	-86.511	42.036	US	2.37916	1.63949	0.54015	0.3334	0.697088	0.746047	4	2	3	3	3.5	3.5	1.1	1.7	1.0425	0.521	0.5845	0.245	3.0535	6.24	0.409	1.588	0.0285	0.016	5.48	0.9325	1.265	2.2695	0.9477	0.3065	0.5314	0.1441	2.7759	3.6706	0.3718	0.9341	0.0259	0.0094	4.9818	0.5485	1.15	1.335
CS76592	7515	RRS-10	-86.425	41.561	US	2.34979	1.28798	0.479073	0.343791	0.519544	0.473896	3	2	4	4	4	4	1.16667	0.833333	1.349	0.149	0.2943	0.5417	3.2417	3.4333	0.4107	0.9597	0.0117	0.0107	2.23	0.6503	1.13467	1.3203	1.1563	0.1788	0.2523	0.65	2.7786	4.12	0.352	1.1516	0.01	0.0128	1.9114	0.7804	0.9726	1.5844
CS76593	7514	RRS-7	-86.425	41.561	US	2.88558	1.63814	0.657344	0.486579	0.51389	0.561395	3	2	2.5	2.5	3	3	1.4	0.8	0.8283	0.3818	0.2	0.113	3.2075	2.5725	0.339	0.9293	0.012	0.0043	3.3625	0.781	1.15025	1.39	0.5916	0.4772	0.1429	0.1413	2.2911	3.2156	0.2421	1.1616	0.0086	0.0053	2.4018	0.9763	0.8216	1.7375
CS76594	7323	Rubezhnoe-1	38.28	49	UA	2.87709	2.33174	0.305816	0.314878	0.611233	0.555667	0	0	2.5	2.5	3	3	1.66667	0.95	1.1993	0.2245	0.2383	0.2335	3.4967	2.81	0.4623	0.8445	0.0167	0.0095	3.38	0.6655	1.106	1.0375	0.7196	0.2363	0.143	0.2458	2.098	2.9579	0.2774	0.8889	0.01	0.01	2.028	0.7005	0.6636	1.0921
CS76596	7330	Sapporo-0	141.346	43.055	JP	3.26033	1.75598	0.232843	0.291355	0.530703	0.4039	4	1	2	2	2	2	1.25	0.833333	0.6605	0.0913	0.1865	0.3613	2.6175	2.0877	0.304	0.7767	0.0098	0.007	2.412	0.733	0.92375	1.419	0.5284	0.1096	0.1492	0.4336	2.094	2.5052	0.2432	0.932	0.0078	0.0084	1.9296	0.8796	0.739	1.7028
CS76597	6961	Se-0	-3.533	38.333	ES	0.779137	0.685954	0.669995	0.436305	0.3334	0.355766	0	0	5	4	5	4	0.8	0.7	0.7427	0.212	0.2163	0.2445	2.015	1.807	0.2497	0.449	0.0107	0.011	3.5033	0.7145	0.751333	0.643	0.9283	0.3029	0.2704	0.3493	2.5188	2.5814	0.3121	0.6414	0.0133	0.0157	4.3792	1.0207	0.9392	0.9186
CS76598	8245	Seattle-0	-122.2	47	US	1.47107	2.11566	0.434758	0.318712	0.63929	0.611233	2	1	2.5	3	3.5	3.5	1.8	1.23333	0.909	0.6153	0.2813	0.4307	5.0333	3.9567	0.4033	1.3453	0.0083	0.0123	3.5867	1.8233	1.28333	1.5547	0.505	0.4989	0.1563	0.3492	2.7963	3.2081	0.2241	1.0908	0.0046	0.01	1.9926	1.4784	0.713	1.2605
CS76599	7333	Sei-0	11.561	46.544	IT	2.786	1.43564	0.548517	0.286923	0.813714	0.733193	6	4	2	2	2	2	2.825	1.875	1.0858	0.2685	0.1915	0.1113	7.44	5.6425	0.6765	1.6298	0.0098	0.006	2.3808	0.7935	2.21175	1.9278	0.3843	0.1432	0.0678	0.0593	2.6336	3.0093	0.2395	0.8692	0.0035	0.0032	0.8427	0.4232	0.7829	1.0281
CS76600	7344	Sg-1	9.5	47.667	DE	4.41389	2.10396	0.46457	0.416537	0.946569	0.8048	5	3	2	2	2	2	2.525	1.85	1.196	0.647	0.3103	0.2155	6.2775	5.88	0.5458	1.8265	0.0253	0.008	2.79	2.73	2.23975	2.296	0.4737	0.3497	0.1229	0.1165	2.4861	3.1784	0.2161	0.9873	0.01	0.0043	1.105	1.4757	0.887	1.2411
CS76601	7337	Si-0	8.023	50.874	DE	1.31055	1.93903	0.434388	0.32569	0.882751	0.747543	4	3	2	2	2	2	2.35	2	0.814	0.2757	0.1738	0.259	5.425	5.93	0.5605	1.477	0.01	0.0083	3.4625	0.6453	1.946	2.0313	0.3464	0.1378	0.0739	0.1295	2.3085	2.965	0.2385	0.7385	0.0043	0.0042	1.4734	0.3227	0.8281	1.0157
CS76603	7343	Sp-0	13.181	52.534	DE	1.80725	2.57409	0.296356	0.286488	0.481578	0.203744	6	0	2.5	6	3	6	1.43333	0.05	2.4027	0.385	0.571	0.112	3.7533	0.8625	0.6353	0.1775	0.0193	0.0095	2.9983	0.6115	1.54033	0.219	1.6763	7.7	0.3984	2.24	2.6186	17.25	0.4433	3.55	0.0135	0.19	2.0919	12.23	1.0747	4.38
CS76604	6967	Sq-8	-0.638	51.408	UK	1.75227	1.76983	0.472409	0.406285	0.611233	0.598277	2	2	2	2	2	2	1	1.26667	1.912	0.499	0.482	0.367	3.0455	4.7633	0.5325	1.2313	0.03	0.0103	5.64	1.0033	1.18	1.7677	1.912	0.3939	0.482	0.2897	3.0455	3.7605	0.5325	0.9721	0.03	0.0082	5.64	0.7921	1.18	1.3955
CS76605	8388	Stw-0	36	52	RU	2.12543	1.52328	0.3334	0.346819	0.555667	0.601995	3	2	2	2	2	2	1.8	1.075	1.0903	0.2785	0.2145	0.1285	4.275	3.2275	0.473	1.1385	0.0098	0.0053	3.9525	0.7063	1.298	1.6688	0.6057	0.2591	0.1192	0.1195	2.375	3.0023	0.2628	1.0591	0.0054	0.0049	2.1958	0.657	0.7211	1.5523
CS76608	8389	Ta-0	14.5	49.5	CZ	2.73912	2.61403	0.395116	0.381831	0.747168	0.473081	3	2	2.5	2.5	3.5	3	1.6	1.625	0.8738	0.2458	0.1268	0.1005	4.49	5.2275	0.4155	1.3385	0.0093	0.0068	2.4113	0.5835	1.264	1.5043	0.5461	0.1512	0.0792	0.0618	2.8063	3.2169	0.2597	0.8237	0.0058	0.0042	1.507	0.3591	0.79	0.9257
CS76612	7354	Ting-1	14.9	56.5	SE	2.60273	1.16084	0.42114	0.315267	0.764963	0.570438	5	2	2.5	3	2.5	3	1.93333	0.6	1.0847	0.1285	0.514	0.0848	4.88	1.982	0.587	0.665	0.0137	0.0045	3.4467	0.4783	1.64567	0.8463	0.561	0.2142	0.2659	0.1413	2.5241	3.3033	0.3036	1.1083	0.0071	0.0075	1.7828	0.7971	0.8512	1.4104
CS76613	7355	Tiv-1	12.8	41.96	IT	1.37677	0.890591	0.478285	0.222267	0.556829	0.245683	2	2	4	4	4	4	0.4	0.425	0.395	0.2453	0.091	0.0578	0.974	1.5398	0.1393	0.4615	0.003	0.0045	3.07	0.5603	0.4815	0.81	0.9875	0.5771	0.2275	0.1359	2.435	3.6229	0.3481	1.0859	0.0075	0.0106	7.675	1.3182	1.2038	1.9059
CS76615	6970	Ts-1	2.931	41.719	ES	1.23514	0.817007	0.486032	0.349153	0.453507	0.355154	0	1	5	4.5	5	4.5	0.733333	0.4	0.7827	0.266	0.181	0.06	2.0727	1.8348	0.2527	0.4173	0.0067	0.0035	2.2693	0.447	0.71	0.5825	1.0673	0.665	0.2468	0.15	2.8264	4.5869	0.3445	1.0431	0.0091	0.0088	3.0945	1.1175	0.9682	1.4563
CS76616	7372	Tscha-1	9.904	47.075	AT	3.11576	1.42222	0.27198	0.320837	0.816941	0.520794	3	1	3	4	3	4	1.8	1.6	0.894	0.3527	0.1998	0.123	5.135	5.2033	0.3988	1.1693	0.008	0.0093	3.2175	0.737	1.20775	1.2857	0.4967	0.2204	0.111	0.0769	2.8528	3.2521	0.2215	0.7308	0.0044	0.0058	1.7875	0.4606	0.671	0.8035
CS76617	8395	Tu-0	7.5	45	IT	3.77286	1.74527	0.455397	0.279436	0.837283	0.649542	7	3	2.5	4	2.5	4	2.525	1.3	1.0423	0.3643	0.189	0.218	7.5925	5.49	0.6348	1.2623	0.0085	0.0257	1.2968	0.778	2.2645	1.6317	0.4128	0.2803	0.0749	0.1677	3.0069	4.2231	0.2514	0.971	0.0034	0.0197	0.5136	0.5985	0.8968	1.2551
CS76619	7351	Ty-0	-5.234	56.428	UK	3.76972	3.07511	0.511125	0.485106	0.82222	0.75911	3	3	2	2	2	2	1.5	1.95	0.8633	0.361	0.3407	0.1865	4.8933	7.35	0.4473	1.642	0.01	0.012	4.6933	1.03	1.4	2.189	0.5756	0.1851	0.2271	0.0956	3.2622	3.7692	0.2982	0.8421	0.0067	0.0062	3.1289	0.5282	0.9333	1.1226
CS76620	7378	Uk-1	7.767	48.033	DE	2.34897	1.42677	0.519701	0.456087	0.601018	0.836116	5	7	2	2	2	2	1.35	2.15	1.1028	0.5385	0.1668	0.2363	3.4375	7.335	0.3783	2.288	0.006	0.0093	3.45	0.6395	1.2805	2.0033	0.8169	0.2505	0.1235	0.1099	2.5463	3.4116	0.2802	1.0642	0.0044	0.0043	2.5556	0.2974	0.9485	0.9317
CS76621	6975	Uod-1	14.45	48.3	AT	2.61197	2.76146	0.484676	0.387726	0.903343	0.97519	6	5	2.5	2.5	3.5	2.5	2.35	2.125	0.9878	0.5088	0.2653	0.1913	7.1275	7.6325	0.5425	2.1258	0.0103	0.0125	2.3868	2.3345	1.78175	2.185	0.4203	0.2394	0.1129	0.09	3.033	3.5918	0.2309	1.0004	0.0044	0.0059	1.0156	1.0986	0.7582	1.0282
CS76622	7382	Utrecht	5.115	52.092	NL	4.34618	3.47654	0.412703	0.497081	1.14224	0.901328	6	5	2	2	2	2	4.025	2.85	1.5913	0.4373	0.486	0.1625	12.2125	9.725	0.9193	2.825	0.0283	0.0103	2.99	0.9978	2.39475	2.6325	0.3953	0.1534	0.1207	0.057	3.0342	3.4123	0.2284	0.9912	0.007	0.0036	0.7429	0.3501	0.595	0.9237
CS76623	6977	Van-0	-123	49.3	CA	2.68557	2.33238	0.481717	0.562085	0.726372	0.868331	3	0	3	3.5	3.5	3.5	2.13333	1.725	0.9933	0.561	0.327	0.2053	4.8967	5.92	0.4377	1.4165	0.008	0.0085	3.4467	1.7593	1.67867	1.6918	0.4656	0.3252	0.1533	0.119	2.2953	3.4319	0.2052	0.8212	0.0038	0.0049	1.6156	1.0199	0.7869	0.9807
CS76624	7384	Ven-1	5.55	52.033	NL	2.59958	2.36102	0.507588	0.480226	0.463056	0.574189	1	4	5	4	5	4	1.35	2.5	1.1085	0.5175	0.3515	0.318	4.5695	9.21	0.467	2.056	0.0085	0.0105	4.784	1.0905	1.67	2.316	0.8211	0.207	0.2604	0.1272	3.3848	3.684	0.3459	0.8224	0.0063	0.0042	3.5437	0.4362	1.237	0.9264
CS76626	7394	Wa-1	21	52.3	PL	1.32965	1.29771	0.35427	0.575004	0.759411	0.814978	3	3	2	2	2	2	2.1	1.75	1.2855	0.601	0.1643	0.2548	5.8375	5.1225	0.5675	1.7245	0.0083	0.0103	3.89	2.91	1.81725	1.9755	0.6121	0.3434	0.0782	0.1456	2.7798	2.9271	0.2702	0.9854	0.0039	0.0059	1.8524	1.6629	0.8654	1.1289
CS76627	7404	Wc-1	10.067	52.6	DE	2.54187	1.99629	0.41261	0.470673	0.719269	0.755684	3	3	2	2	2	2	1.93333	1.76	1.322	0.2862	0.296	0.1174	5.04	5.856	0.59	1.9958	0.0117	0.0052	4.2067	0.9366	1.917	2.45	0.6838	0.1626	0.1531	0.0667	2.6069	3.3273	0.3052	1.134	0.006	0.003	2.1759	0.5322	0.9916	1.392
CS76628	6979	Wei-0	8.26	47.25	CH	2.99989	1.75385	0.316711	0.453836	0.685322	0.546841	1	3	2.5	3	2.5	3	1.65	1.36667	1.3875	1.1243	0.7455	0.58	4.397	4.4533	0.516	1.353	0.023	0.0167	5.525	4.0333	1.333	1.3083	0.8409	0.8227	0.4518	0.4244	2.6648	3.2585	0.3127	0.99	0.0139	0.0122	3.3485	2.9512	0.8079	0.9573
CS76630	7411	Wl-0	10.813	47.93	DE	2.91834	2.60671	0.286451	0.321856	0.739157	0.7625	6	6	2	2	2	2	2.55	2.4	0.9845	0.6227	0.2103	0.304	4.72	7.7633	0.489	2.694	0.006	0.0163	3.2275	3.136	1.3965	2.804	0.3861	0.2594	0.0825	0.1267	1.851	3.2347	0.1918	1.1225	0.0024	0.0068	1.2657	1.3067	0.5476	1.1683
CS76631	6981	Ws-2	30	52.3	RU	3.068	2.42873	0.351922	0.365235	0.646088	0.820502	4	5	2.5	2.5	2.5	3	1.86667	1.975	1.3847	0.4788	0.294	0.1863	1.9097	1.7223	0.3543	0.5393	0.012	0.0093	2.5347	3.0875	0.867667	0.6523	0.7418	0.2424	0.1575	0.0943	1.023	0.872	0.1898	0.273	0.0064	0.0047	1.3579	1.5633	0.4648	0.3303
CS76632	6982	Wt-5	9.3	52.3	DE	2.1803	2.06794	0.431026	0.359729	0.5001	0.629756	1	0	3	3	3	3	0.966667	1.1	0.7063	0.419	0.164	0.39	1.722	1.034	0.2807	0.322	0.0087	0.011	3.85	4.784	0.805333	0.304	0.7307	0.3809	0.1697	0.3545	1.7814	0.94	0.2903	0.2927	0.009	0.01	3.9828	4.3491	0.8331	0.2764
CS76633	6983	Yo-0	-119.35	37.45	US	1.402	1.2721	0.314878	0.451734	0.527879	0.592711	1	2	5	5	5	5	0.9	0.966667	2.846	0.7363	0.342	0.1253	0.5027	2.5363	1.383	0.7943	0.0137	0.0093	1.7617	0.586	0.515333	1.0017	3.1622	0.7617	0.38	0.1297	0.5585	2.6238	1.5367	0.8217	0.0152	0.0097	1.9574	0.6062	0.5726	1.0362
CS76635	6984	Zdr-1	16.254	49.385	CZ	3.56019	3.39529	0.44677	0.333057	0.981678	0.889067	6	4	2	2	2	2	1.825	2.25	0.815	0.0508	0.1488	0.004	4.8925	0.0598	0.4463	0.0048	0.0085	0.0015	3.4225	0.0025	1.761	0.0063	0.4466	0.0226	0.0815	0.0018	2.6808	0.0266	0.2445	0.0021	0.0047	0.0007	1.8753	0.0011	0.9649	0.0028
CS76643	9321	Aedal-1	18.336	62.862	SE	0.215101	1.55792	0.29392	0.346602	0.259311	0.429827	1	1	2	2	3	3	0.45	0.866667	0.1468	0.103	0.0288	0.1333	1.4378	3.71	0.0915	1.208	0.0008	0.0033	0.3223	0.4083	0.39175	2.3537	0.3261	0.1188	0.0639	0.1538	3.195	4.2808	0.2033	1.3938	0.0017	0.0038	0.7161	0.4712	0.8706	2.7158
CS76652	992	Ale-Stenar-44-4	14.05	55.383	SE	0.115535	1.42799	0.217682	0.396843	0.197276	0.52542	1	0	2	2	3	2.5	0.225	0.633333	0.234	0.1623	0.0013	0.144	0.5985	2.175	0.051	0.6117	0.004	0.0037	0.423	0.039	0.18925	0.9133	1.04	0.2563	0.0056	0.2274	2.66	3.4342	0.2267	0.9658	0.0178	0.0058	1.88	0.0616	0.8411	1.4421
CS76653	997	Ale-Stenar-56-14	14.05	55.383	SE	0.299107	1.32032	0.130452	0.333659	0.224304	0.52072	1	0	2	2	3	3	0.15	0.533333	0.1053	0.187	0.0378	0.1093	0.572	3.2693	0.0253	0.8057	0.006	0.0013	0.4405	0.8307	0.23925	1.0777	0.7017	0.3506	0.2517	0.205	3.8133	6.13	0.1683	1.5106	0.04	0.0025	2.9367	1.5575	1.595	2.0206
CS76654	1002	Ale-Stenar-64-24	14.05	55.383	SE	1.57992	1.00306	0.43154	0.395343	0.634016	0.499114	2	0	2	2	3	3	1.3	0.775	0.5285	0.1845	0.0243	0.0653	4.31	1.4938	0.3445	0.4953	0.003	0.0015	0.7773	0.084	0.69	0.8365	0.4065	0.2381	0.0187	0.0842	3.3154	1.9274	0.265	0.639	0.0023	0.0019	0.5979	0.1084	0.5308	1.0794
CS76657	8230	Algutsrum	16.5	56.68	SE	1.21015	1.02721	0.446159	0.426738	0.539807	0.406067	2	0	2.5	3	3.5	3.5	0.9	0.45	0.077	0.1635	0.0415	0.1088	2.895	1.8233	0.196	0.463	0.0053	0.0038	0.8475	0.1423	0.4985	0.819	0.0856	0.3633	0.0461	0.2417	3.2167	4.0517	0.2178	1.0289	0.0058	0.0083	0.9417	0.3161	0.5539	1.82
CS76667	5830	App1-12	15.967	56.333	SE	1.22662	1.16878	0.422983	0.273652	0.442357	0.440556	1	0	2	2	3	2.5	0.95	0.575	0.6178	0.0608	0.003	0.0423	2.309	2.0408	0.2293	0.5713	0.0058	0.0018	0.826	0.144	0.5825	1.1108	0.6503	0.1057	0.0032	0.0735	2.4305	3.5491	0.2413	0.9935	0.0061	0.003	0.8695	0.2504	0.6132	1.9317
CS76668	5831	App1-14	15.967	56.333	SE	1.93047	1.00345	0.41662	0.367606	0.694444	0.629348	2	3	2	2	3	3	1.26667	0.75	0.364	0.1033	0.0843	0.0135	4.3633	2.9825	0.3773	0.838	0.0027	0.0013	0.9793	0.3183	0.843333	1.3338	0.2874	0.1377	0.0666	0.018	3.4447	3.9767	0.2979	1.1173	0.0021	0.0017	0.7732	0.4243	0.6658	1.7783
CS76669	5832	App1-16	15.967	56.333	SE	0.411671	0.865759	0.257403	0.243678	0.240789	0.378766	1	2	2	2	3	2.5	0.5	0.825	1.1253	0.0308	0.022	0.0378	0.572	2.59	0.0763	0.6933	0.0033	0.0083	0.487	0.5873	0.29475	1.0323	2.2505	0.0373	0.044	0.0458	1.144	3.1394	0.1525	0.8403	0.0065	0.01	0.974	0.7118	0.5895	1.2512
CS76676	8256	Baa1-2	12.9	56.4	SE	0.554038	1.06065	0.256556	0.24516	0.245531	0.505981	2	2	2	2	2.5	2.5	0.45	0.75	0.0863	0.1978	0.0215	0.0513	0.4953	2.78	0.032	0.7648	0.005	0.0003	0.489	0.2633	0.216	1.0745	0.1917	0.2637	0.0478	0.0683	1.1006	3.7067	0.0711	1.0197	0.0111	0.0003	1.0867	0.351	0.48	1.4327
CS76677	8258	Baa4-1	12.9	56.4	SE	0.397592	1.21677	0.370444	0.277833	0.242294	0.596888	2	0	2	2	3	3	0.533333	0.85	0.0713	0.039	0.0493	0.056	0.4957	2.5775	0.057	0.8573	0.0083	0.0018	0.5783	0.4648	0.302333	1.3385	0.1338	0.0459	0.0925	0.0659	0.9294	3.0324	0.1069	1.0085	0.0156	0.0021	1.0844	0.5468	0.5669	1.5747
CS76678	8259	Baa5-1	12.9	56.4	SE	0.373247	1.39133	0.154063	0.27293	0.25381	0.46582	1	0	2	2	2.5	3	0.34	0.95	0.27	0.1555	0.0184	0.0145	0.4228	3.21	0.0486	1.0208	0.003	0.001	0.367	0.7385	0.2428	1.5888	0.7941	0.1637	0.0541	0.0153	1.2435	3.3789	0.1429	1.0745	0.0088	0.0011	1.0794	0.7774	0.7141	1.6724
CS76709	6900	Bil-5	18.484	63.324	SE	0.781939	0.616951	0.432235	0.282056	0.512158	0.777933	0	0	2	2	2.5	2.5	0.825	0.775	0.1148	0.0185	0.0168	0.094	2.595	2.8925	0.1593	0.6265	0.003	0.0025	0.8173	0.0148	0.446	0.9563	0.1391	0.0239	0.0203	0.1213	3.1455	3.7323	0.193	0.8084	0.0036	0.0032	0.9906	0.019	0.5406	1.2339
CS76710	6901	Bil-7	18.484	63.324	SE	0.822285	0.741266	0.324278	0.260617	0.579787	0.637813	0	0	2	2	2.5	2.5	0.875	0.975	0.0653	0.1525	0.0215	0.0415	3	4.0975	0.2003	0.7848	0.0043	0.002	0.5205	0.496	0.395	1.0218	0.0746	0.1564	0.0246	0.0426	3.4286	4.2026	0.2289	0.8049	0.0049	0.0021	0.5949	0.5087	0.4514	1.0479
CS76726	8231	Broet1-6	16	56.3	SE	1.05219	0.650266	0.328066	0.327431	0.680085	0.430757	0	0	2	2	2.5	2.5	0.75	0.85	0.2655	0.0585	2.5534	0.1145	2.9575	2.5625	0.2815	0.828	0.0023	0.0025	1.5188	0.3693	0.6445	1.3718	0.354	0.0688	3.4045	0.1347	3.9433	3.0147	0.3753	0.9741	0.003	0.0029	2.025	0.4344	0.8593	1.6138
CS76730	1066	Broesarp-34-145	14.1333	55.7167	SE	1.24187	0.994172	0.400316	0.259311	0.807277	0.702701	0	0	2	2	2.5	2.5	1.1	1.95	0.104	0.1278	0.046	0.0875	4.0867	3.355	0.269	0.7023	0.001	0.004	1.2323	0.006	0.773333	1.0935	0.0945	0.0655	0.0418	0.0449	3.7152	1.7205	0.2445	0.3601	0.0009	0.0021	1.1203	0.0031	0.703	0.5608
CS76806	5856	Dæžšr-10	17.491	63.017	SE	0.949616	0.837399	0.391245	0.273064	0.483708	0.303783	3	1	2.5	2	3	3	0.775	0.633333	0.1633	0.287	0.0368	0.156	2.4173	1.3247	0.1423	0.368	0.007	0.0023	0.8095	0.4957	0.43875	0.7637	0.2106	0.4532	0.0474	0.2463	3.119	2.0916	0.1835	0.5811	0.009	0.0037	1.0445	0.7826	0.5661	1.2058
CS76810	5867	Dra2-1	14.12	55.76	SE	2.0796	1.35032	0.343096	0.225272	0.511737	0.370444	2	0	2	2	2.5	3	1.375	1.4	0.7933	0.555	0.0288	0.03	4.2775	2.711	0.3703	0.621	0.003	0.006	0.8423	3.284	0.68775	1.183	0.5769	0.3964	0.0209	0.0214	3.1109	1.9364	0.2693	0.4436	0.0022	0.0043	0.6125	2.3457	0.5002	0.845
CS76811	8283	Dra3-1	14.12	55.76	SE	1.34634	0.993202	0.353506	0.314984	0.518622	0.464885	2	0	2	2	2.5	3	1.025	0.733333	0.1483	0.246	0.0308	0.0303	2.635	1.8993	0.2018	0.5843	0.0065	0.004	0.9598	0.443	0.6265	1.209	0.1446	0.3355	0.03	0.0414	2.5707	2.59	0.1968	0.7968	0.0063	0.0055	0.9363	0.6041	0.6112	1.6486
CS76826	6009	Eden-1	18.177	62.877	SE	1.18763	0.554244	0.407415	0.291294	0.559533	0.396931	2	2	2	2	2.5	2.5	1.33333	0.725	0.2377	0.1728	0.058	0.04	4.6833	2.2755	0.2793	0.5085	0.001	0.0013	1.2467	0.7833	0.793667	1.089	0.1783	0.2383	0.0435	0.0552	3.5125	3.1386	0.2095	0.7014	0.0008	0.0017	0.935	1.0803	0.5953	1.5021
CS76835	6017	Eds-9	18.4	62.9	SE	0.97517	0.696464	0.348491	0.35797	0.583663	0.372371	2	1	3	2.5	3.5	3	0.6	0.566667	0.0565	0.2327	0.0875	0.1117	1.945	2.322	0.1195	0.504	0.008	0.0043	1.1285	0.921	0.501	0.959	0.0942	0.4106	0.1458	0.1971	3.2417	4.0976	0.1992	0.8894	0.0133	0.0076	1.8808	1.6253	0.835	1.6924
CS76850	6917	Faeb-2	18.317	63.016	SE	0.469562	0.519448	0.314878	0.355395	0.61366	0.520539	3	2	2	2	3	3	0.875	0.55	0.2545	0.227	0.0013	0.104	3.795	2.1473	0.237	0.6355	0.0048	0.001	1.9715	0.464	0.9305	1.4028	0.2909	0.4127	0.0014	0.1891	4.3371	3.9041	0.2709	1.1555	0.0054	0.0018	2.2531	0.8436	1.0634	2.5505
CS76851	6918	Faeb-4	18.317	63.016	SE	1.34923	0.817994	0.435494	0.422108	0.752234	0.317401	2	0	2.5	2.5	3	3.5	1	0.75	0.078	0.238	0.0413	0.0803	3.7667	2.4615	0.2707	0.6065	0.0057	0.0025	1.1993	0.021	0.817	1.248	0.078	0.3173	0.0413	0.107	3.7667	3.282	0.2707	0.8087	0.0057	0.0033	1.1993	0.028	0.817	1.664
CS76852	9371	Fael-1	18.317	63.016	SE	1.55789	1.1936	0.402576	0.34249	0.726071	0.537144	3	2	3	3	3.5	3	1.2	0.55	0.383	0.0768	0.0605	0.0913	5.015	2.4568	0.3628	0.541	0.0003	0.0028	1.3128	0.5078	0.82825	1.005	0.3192	0.1395	0.0504	0.1659	4.1792	4.4668	0.3023	0.9836	0.0002	0.005	1.094	0.9232	0.6902	1.8273
CS76859	8422	Fjae1-1	14.29	56.06	SE	1.48329	1.17178	0.317221	0.303019	0.652181	0.475289	3	1	2	2	3	3	1.2	0.733333	0.3765	0.2123	0.12	0.152	4.55	2.342	0.3705	0.6473	0.0065	0.0057	2.5305	0.1967	0.942	1.0307	0.3138	0.2895	0.1	0.2073	3.7917	3.1936	0.3088	0.8827	0.0054	0.0077	2.1088	0.2682	0.785	1.4055
CS76860	6019	Fjae1-2	14.29	56.06	SE	1.31029	0.843044	0.254069	0.21239	0.449914	0.296356	2	1	2	2	3	2.5	0.933333	0.4	0.0783	0.036	0.0083	0.1033	3.0003	1.488	0.2397	0.441	0.0033	0.002	0.8603	0.7295	0.369	0.5815	0.0839	0.09	0.0089	0.2581	3.2146	3.72	0.2568	1.1025	0.0036	0.005	0.9218	1.8238	0.3954	1.4538
CS76861	6020	Fjç›²1-5	14.29	56.06	SE	1.35034	1.0975	0.403956	0.371713	0.505763	0.548563	3	0	2	2	3	3	1.35	1.15	0.2963	1.808	0.0068	0.16	4.365	3.327	0.2895	0.869	0.0045	0.007	1.1958	1.496	0.763	1.3525	0.2194	1.5722	0.005	0.1391	3.2333	2.893	0.2144	0.7557	0.0033	0.0061	0.8857	1.3009	0.5652	1.1761
CS76862	6021	Fjç›²2-4	14.29	56.06	SE	1.98799	1.20921	0.277833	0.224378	0.5001	0.388967	1	2	3	2	3.5	2.5	1.06667	0.825	0.001	0.0908	0.023	0.0115	2.483	1.9983	0.2137	0.7073	0.006	0.0025	1.191	0.3623	0.566667	1.1868	0.0009	0.11	0.0216	0.0139	2.3278	2.4221	0.2003	0.8573	0.0056	0.003	1.1166	0.4391	0.5313	1.4385
CS76863	6023	Fly2-1	13.371	55.751	SE	0.148545	1.16513	0.189107	0.314683	0.334372	0.537144	1	1	3	2	3.5	3	0.2	0.675	0.0688	0.0773	0.0415	0.0785	0.32	2.488	0.0208	0.65	0.0065	0.0005	0.2718	0.2018	0.136	0.9463	0.3438	0.1144	0.2075	0.1163	1.6	3.6859	0.1038	0.963	0.0325	0.0007	1.3588	0.2989	0.68	1.4019
CS76864	6024	Fly2-2	13.371	55.751	SE	0.217242	1.10248	0.154072	0.345148	0.24992	0.469261	1	0	3	2	3.5	3	0.275	0.7	0.2003	0.3035	0.063	0.0453	0.5008	2.0618	0.042	0.8173	0.0103	0.0013	0.3258	1.4658	0.202	1.084	0.7282	0.4336	0.2291	0.0646	1.8209	2.9454	0.1527	1.1675	0.0373	0.0018	1.1845	2.0939	0.7345	1.5486
CS76869	9382	Fri_2	14.209	55.811	SE	0.22757	1.87888	0.192275	0.259311	0.37702	0.685322	2	0	2	2	3	2.5	0.35	1.075	0.1193	0.1738	0.0698	0.767	0.2985	2.835	0.0695	1.067	0.0018	0.0048	0.7225	0.8913	0.286	1.743	0.3407	0.1616	0.1993	0.7135	0.8529	2.6372	0.1986	0.9926	0.005	0.0044	2.0643	0.8291	0.8171	1.6214
CS76889	6025	Gro-3	17.734	62.644	SE	0.15277	1.29389	0.222267	0.4007	0.351922	0.644365	1	1	2	2	3	2.5	0.325	0.775	0.038	0.194	0.0265	0.0763	0.422	2.925	0.038	0.73	0.003	0.0045	0.5305	0.1793	0.3105	1.4808	0.1169	0.2503	0.0815	0.0984	1.2985	3.7742	0.1169	0.9419	0.0092	0.0058	1.6323	0.2313	0.9554	1.9106
CS76891	9386	Groen-12	18.19	62.806	SE	0.371984	1.09658	0.228856	0.522419	0.208667	0.277833	1	1	2.5	2	3	3	0.425	0.75	0.2495	0.348	0.0918	0.1133	0.6295	0.0413	0.0293	0.0285	0.0073	0.004	0.3138	0.5533	0.24375	0.0853	0.5871	0.464	0.2159	0.151	1.4812	0.055	0.0688	0.038	0.0171	0.0053	0.7382	0.7377	0.5735	0.1137
CS76892	9388	Groen-14	18.19	62.806	SE	0.369261	1.39626	0.226675	0.444533	0.242937	0.370444	1	1	2	2	2.5	2.5	0.35	0.875	0.0755	0.1013	0.0255	0.0848	0.5088	3.34	0.031	0.9105	0.0048	0.001	0.372	1.1823	0.2785	1.5288	0.2157	0.1157	0.0729	0.0969	1.4536	3.8171	0.0886	1.0406	0.0136	0.0011	1.0629	1.3511	0.7957	1.7471
CS76893	6030	Groen-5	18.19	62.806	SE	0.38525	1.26198	0.456031	0.534584	0.244387	0.446566	2	0	3	3	3.5	3.5	0.5	0.9	1.776	0.101	0.0893	0.0593	0.8835	2.805	0.1398	0.8733	0.0015	0.0025	1.1825	1.0583	0.571	1.6393	3.552	0.1122	0.1785	0.0658	1.767	3.1167	0.2795	0.9703	0.003	0.0028	2.365	1.1758	1.142	1.8214
CS76905	9391	Had 2	15.898	57.326	SE	0.203428	1.33075	0.216409	0.485092	0.244317	0.345245	2	1	2	2	3	3	0.275	0.6	0.2788	0.1623	0.0345	0.0315	0.2105	2.2653	0.0033	0.5188	0.0023	0.001	0.3623	0.1285	0.13275	1.0625	1.0136	0.2704	0.1255	0.0525	0.7655	3.7754	0.0118	0.8646	0.0082	0.0017	1.3173	0.2142	0.4827	1.7708
CS76907	9394	Hag-2	16.4063	56.5804	SE	0.429913	1.24922	0.229541	0.344912	0.250796	0.389059	1	1	2	2	3	2.5	0.325	0.525	0.0145	0.3235	0.0215	0.1715	0.4315	1.688	0.051	0.47	0.0035	0.0005	0.8108	0.6808	0.486	0.6435	0.0446	0.6162	0.0662	0.3267	1.3277	3.2152	0.1569	0.8952	0.0108	0.001	2.4946	1.2967	1.4954	1.2257
CS76908	9395	Hal-1	15.0105	57.5089	SE	0.456853	0.721572	0.249971	0.301333	0.320138	0.437388	1	1	2	2	3	2.5	0.25	0.5	0.1788	0.1715	0.0443	0.1238	0.5503	1.729	0.0373	0.5998	0.0055	0.0008	0.6033	0.6995	0.33425	0.7283	0.715	0.343	0.177	0.2475	2.201	3.458	0.149	1.1995	0.022	0.0015	2.413	1.399	1.337	1.4565
CS76910	9399	Ham 1	13.991	55.423	SE	0.2518	0.626243	0.1667	0.251499	0.250059	0.400325	1	2	2	2	3	3	0.25	0.6	0.012	0.3043	0.0445	0.1725	0.5145	1.9753	0.0388	0.5863	0.0043	0.0033	0.4668	0.4138	0.3075	0.54	0.048	0.5071	0.178	0.2875	2.058	3.2921	0.155	0.9771	0.017	0.0054	1.867	0.6896	1.23	0.9
CS76918	9402	Hel 3	14.855	57.876	SE	0.332892	1.277	0.236061	0.313716	0.195289	0.444135	2	0	3	2	3	3	0.2	0.55	1.102	0.2748	0.038	0.1075	0.463	2.0548	0.063	0.458	0.0008	0.004	0.3818	0.3173	0.3285	0.6673	5.51	0.4995	0.19	0.1955	2.315	3.7359	0.315	0.8327	0.0038	0.0073	1.9088	0.5768	1.6425	1.2132
CS76926	9404	HolA1 1	13.399	55.749	SE	0.216376	0.872967	0.18726	0.243827	0.212431	0.3334	1	1	3	3	3.5	3.5	0.175	0.5	0.152	0.2793	0.03	0.1295	0.5443	1.4825	0.017	0.4765	0.0028	0.0003	0.3483	0.3613	0.23225	0.4775	0.8686	0.5585	0.1714	0.259	3.11	2.965	0.0971	0.953	0.0157	0.0005	1.99	0.7225	1.3271	0.955
CS76927	9405	HolA1 2	13.399	55.749	SE	0.329299	0.709713	0.185222	0.35289	0.296356	0.316693	1	1	3	3.5	3.5	4	0.35	0.375	0.067	0.3035	0.058	0.175	0.5633	1.4503	0.039	0.5358	0.0038	0.0003	0.4993	0.3635	0.253	0.604	0.1914	0.8093	0.1657	0.4667	1.6093	3.8673	0.1114	1.4287	0.0107	0.0007	1.4264	0.9693	0.7229	1.6107
CS76928	9407	HolA2 2	13.399	55.749	SE	0.325308	0.982758	0.259529	0.256385	0.231282	0.489348	1	1	2	2.5	3	3.5	0.3	0.575	0.2355	0.0735	0.0208	0.1953	0.4793	1.8068	0.026	0.5453	0.0073	0.005	0.4053	0.4128	0.2135	0.7345	0.785	0.1278	0.0692	0.3396	1.5975	3.1422	0.0867	0.9483	0.0242	0.0087	1.3508	0.7178	0.7117	1.2774
CS76931	6035	Hov1-10	13.74	56.1	SE	0.115535	0.803032	0.201392	0.185222	0.26967	0.409323	1	1	2	2	3.5	3	0.375	0.55	0.1905	0.3565	0.0625	0.196	0.896	1.904	0.0428	0.5478	0.0053	0.0028	0.9015	0.4078	0.2565	0.6483	0.508	0.6482	0.1667	0.3564	2.3893	3.4618	0.114	0.9959	0.014	0.005	2.404	0.7414	0.684	1.1786
CS76932	6034	Hov1-7	13.74	56.1	SE	0.797177	1.35509	0.21916	0.302473	0.344138	0.429711	2	2	2	2	2.5	2.5	0.475	0.65	0.1365	0.0565	0.0733	0.1268	0.8068	4.5825	0.0493	1.298	0.0073	0.0008	0.4425	1.0968	0.283	1.7	0.2874	0.0869	0.1542	0.195	1.6984	7.05	0.1037	1.9969	0.0153	0.0012	0.9316	1.6873	0.5958	2.6154
CS76934	6036	Hov3-2	13.74	56.1	SE	0.258703	0.568975	0.157268	0.302134	0.259311	0.316772	1	1	2	2	3	2.5	0.175	0.425	0.0125	0.052	0.0665	0.1488	0.3563	1.4245	0.0158	0.3415	0.0043	0.001	0.293	0.291	0.13075	0.483	0.0714	0.1224	0.38	0.35	2.0357	3.3518	0.09	0.8035	0.0243	0.0024	1.6743	0.6847	0.7471	1.1365
CS76935	6038	Hov3-5	13.74	56.1	SE	0.382828	0.702414	0.291165	0.253375	0.259478	0.451535	1	1	2	2	2.5	2.5	0.225	0.8	0.2345	0.296	0.0575	0.1853	0.4708	1.894	0.0153	0.5177	0.0065	0.0023	0.3698	0.479	0.1555	0.8257	1.0422	0.37	0.2556	0.2317	2.0922	2.3675	0.0678	0.6471	0.0289	0.0029	1.6433	0.5988	0.6911	1.0321
CS76936	8306	Hov4-1	13.74	56.1	SE	0.254147	0.372352	0.157268	0.299361	0.260302	0.48356	2	2	2	2	2.5	2.5	0.225	0.975	0.0645	0.2543	0.18	0.1888	0.4975	1.166	0.0283	0.3013	0.0038	0.001	0.2983	0.6955	0.1365	0.3863	0.2867	0.2608	0.8	0.1936	2.2111	1.1959	0.1256	0.309	0.0167	0.001	1.3256	0.7133	0.6067	0.3962
CS76937	6039	Hovdala-2	13.74	56.1	SE	1.50179	0.979577	0.277833	0.34249	0.463056	0.593429	5	5	2	2	2.5	2.5	1.275	1.25	0.144	0.3713	0.0098	0.2	4.6175	3.71	0.3308	0.9235	0.0068	0	0.8463	0.311	0.67225	1.1415	0.1129	0.297	0.0076	0.16	3.6216	2.968	0.2594	0.7388	0.0053	0	0.6637	0.2488	0.5273	0.9132
CS76959	9408	Kal 1	13.952	56.047	SE	0.727872	0.579959	0.239108	0.305468	0.527346	0.468492	4	2	2	2	2.5	2.5	0.925	0.65	0.1525	0.3875	0.041	0.1145	2.6475	1.911	0.2048	0.5608	0.0008	0.0033	0.631	0.3938	0.47925	0.6715	0.1649	0.5962	0.0443	0.1762	2.8622	2.94	0.2214	0.8627	0.0008	0.005	0.6822	0.6058	0.5181	1.0331
CS76964	8237	Kç›²vlinge-1	13.1	55.8	SE	1.54565	1.23248	0.240789	0.240789	0.518622	0.5001	3	1	2	2	2.5	2.5	0.875	0.85	0.074	0.301	0.0425	0.1743	2.355	1.679	0.1603	0.506	0.004	0.0003	0.6225	0.2248	0.3825	0.7978	0.0846	0.3541	0.0486	0.205	2.6914	1.9753	0.1831	0.5953	0.0046	0.0003	0.7114	0.2644	0.4371	0.9385
CS76968	9409	Kia 1	14.302	56.057	SE	1.55441	1.23278	0.320708	0.299361	0.574189	0.509458	3	2	2	2	2.5	2.5	1.125	0.975	0.5065	0.4198	0.025	0.1783	3.1125	2.1648	0.2668	0.7325	0.0045	0.0033	1.1948	0.5308	0.731	1.1493	0.4502	0.4305	0.0222	0.1828	2.7667	2.2203	0.2371	0.7513	0.004	0.0033	1.062	0.5444	0.6498	1.1787
CS76970	6040	Kni-1	13.4	55.66	SE	0.406319	0.921975	0.262515	0.269693	0.336928	0.398774	2	1	2	2	2.5	2.5	0.5	0.85	0.2098	0.496	0.017	0.2218	0.534	1.307	0.0318	0.479	0.006	0.001	0.392	0.2628	0.1875	0.5938	0.4195	0.5835	0.034	0.2609	1.068	1.5376	0.0635	0.5635	0.012	0.0012	0.784	0.3091	0.375	0.6985
CS76981	9412	Kor 3	16.149	57.275	SE	0.432665	1.18578	0.258806	0.326973	0.259311	0.529472	1	1	2	2	2.5	2.5	0.45	1.275	0.1938	0.333	0.0833	0.1748	1.0048	2.311	0.054	0.7683	0.0028	0.0005	0.5458	0.3453	0.2395	0.9525	0.4306	0.2612	0.185	0.1371	2.2328	1.8125	0.12	0.6025	0.0061	0.0004	1.2128	0.2708	0.5322	0.7471
CS76986	9416	Kru 3	18.384	57.722	SE	0.448844	1.23861	0.188491	0.318962	0.285997	0.498026	2	2	2	2	2.5	2.5	0.466667	1.425	0.3123	0.3968	0.034	0.1885	0.6707	2.3605	0.029	0.856	0.0103	0.0018	0.753	0.2053	0.357667	1.2545	0.6693	0.2784	0.0729	0.1323	1.4371	1.6565	0.0621	0.6007	0.0221	0.0012	1.6136	0.144	0.7664	0.8804
CS76987	8240	Kulturen-1	13.196	55.705	SE	0.233747	1.04059	0.194312	0.333293	0.386577	0.563418	2	0	4	4	4	4	0.525	0.8	0.0835	0.73	0.045	0.2387	0.5218	1.4287	0.061	0.4937	0.0055	0.0097	0.4788	0.223	0.24975	0.6153	0.159	0.9125	0.0857	0.2983	0.9938	1.7858	0.1162	0.6171	0.0105	0.0121	0.9119	0.2788	0.4757	0.7692
CS77009	5752	Lan-1	-3.8	55.7	UK	1.67608	1.2498	0.380289	0.265322	0.47109	0.370477	2	2	2	2	3	3	0.825	0.3	0.1183	1.218	0.0965	0.4935	2.735	0.0535	0.243	0.163	0.0043	0.0085	0.697	0.112	0.46325	0.407	0.1433	4.06	0.117	1.645	3.3152	0.1783	0.2945	0.5433	0.0052	0.0283	0.8448	0.3733	0.5615	1.3567
CS77038	8241	Liarum	13.821	55.947	SE	1.65936	1.22638	0.331126	0.266669	0.620217	0.459184	2	2	2	2	2.5	3	0.75	0.75	4.0225	0.5715	0.2208	0.2183	2.8975	0.719	0.6263	0.3095	0.0195	0.004	0.8088	0.0745	0.72275	0.476	5.3633	0.762	0.2944	0.291	3.8633	0.9587	0.835	0.4127	0.026	0.0053	1.0783	0.0993	0.9637	0.6347
CS77039	8242	Lilloe-1	15.788	56.149	SE	1.7598	1.55412	0.256227	0.222267	0.728553	0.560408	2	2	2	2	2.5	2.5	1.4	1.1	0.3657	0.6067	0.002	0.26	5.02	1.6223	0.4557	0.559	0.0037	0.0027	1.04	0.0987	0.857333	0.7813	0.2612	0.5515	0.0014	0.2364	3.5857	1.4748	0.3255	0.5082	0.0026	0.0024	0.7429	0.0897	0.6124	0.7103
CS77043	8222	Lis-2	14.775	56.033	SE	1.42364	1.53749	0.46851	0.311155	0.683618	0.56527	2	2	2	2	2.5	2.5	1.26667	0.966667	0.3963	0.5337	0.0227	0.1903	3.9333	1.3707	0.3253	0.3977	0.0023	0.003	1.514	0.3763	0.820333	0.71	0.3129	0.5521	0.0179	0.1969	3.1053	1.4179	0.2568	0.4114	0.0018	0.0031	1.1953	0.3893	0.6476	0.7345
CS77044	6041	Lis-3	14.775	56.033	SE	2.29894	0.778654	0.485028	0.283561	0.603102	0.277833	4	0	2	2.5	2.5	3	1.03333	0.2	1.1633	0.7657	0.0273	0.2897	4.7067	0.5703	0.3363	0.0777	0.0047	0.001	0.8163	0.1933	0.573333	0.28	1.1258	3.8283	0.0265	1.4483	4.5548	2.8517	0.3255	0.3883	0.0045	0.005	0.79	0.9667	0.5548	1.4
CS77048	6042	Lom1-1	13.9	56.09	SE	1.65346	0.642682	0.356895	0.223725	0.585191	0.372311	2	0	2	2.5	2.5	3	0.933333	0.5	0.242	1.138	0.0443	0.3625	5.0067	0.5185	0.3193	0.1105	0.0033	0.005	0.782	0.315	0.697333	0.392	0.2593	2.276	0.0475	0.725	5.3643	1.037	0.3421	0.221	0.0036	0.01	0.8379	0.63	0.7471	0.784
CS77049	6043	Læžšv-1	18.079	62.801	SE	1.34281	0.733257	0.302338	0.357937	0.604139	0.555667	1	1	2	2	2.5	2.5	0.95	0.65	0.8813	0.568	0.107	0.1873	4.9425	1.0595	0.3823	0.3005	0.0025	0.0025	1.3625	0.18	0.97925	0.61	0.9276	0.8738	0.1126	0.2881	5.2026	1.63	0.4024	0.4623	0.0026	0.0038	1.4342	0.2769	1.0308	0.9385
CS77050	6046	Læžšv-5	18.079	62.801	SE	1.51473	0.793847	0.337776	0.259311	0.694069	0.518233	3	1	2	2	2.5	2.5	1.275	0.75	0.7758	0.4498	0.0388	0.1558	6.135	1.3528	0.4873	0.4068	0.0003	0.0023	1.2938	0.177	1.15475	1.1005	0.6084	0.5997	0.0304	0.2077	4.8118	1.8037	0.3822	0.5423	0.0002	0.003	1.0147	0.236	0.9057	1.4673
CS77056	8334	Lu-1	13.2	55.71	SE	1.45841	1.17068	0.359544	0.31848	0.530092	0.453531	2	1	2	2	3	3	1.1	0.833333	0.1337	0.579	0.052	0.2757	4.7233	0.7593	0.2713	0.202	0.0033	0.003	0.774	0.0873	0.518	0.4467	0.1215	0.6948	0.0473	0.3308	4.2939	0.9112	0.2467	0.2424	0.003	0.0036	0.7036	0.1048	0.4709	0.536
CS77122	9427	Naes-2	18.406	62.882	SE	1.1449	1.02941	0.513566	0.354914	0.535871	0.461972	2	0	2	2	2.5	2.5	0.95	0.9	0.328	0.5238	0.038	0.2225	3.4635	0.7023	0.251	0.2883	0.009	0.0043	1.149	0.1293	0.703	0.386	0.3453	0.5819	0.04	0.2472	3.6458	0.7803	0.2642	0.3203	0.0095	0.0047	1.2095	0.1436	0.74	0.4289
CS77135	9433	Nyl-13	18.276	62.951	SE	1.22026	1.20418	0.547656	0.383303	0.731049	0.612882	2	1	2	2.5	3	3.5	1.425	1.13333	0.4375	0.8387	0.0833	0.2907	6.5125	1.013	0.5255	0.3003	0.0048	0.006	0.7738	0.0583	0.93075	0.43	0.307	0.74	0.0584	0.2565	4.5702	0.8938	0.3688	0.265	0.0033	0.0053	0.543	0.0515	0.6532	0.3794
CS77136	6064	Nyl-2	18.276	62.951	SE	1.17568	1.11769	0.548286	0.324755	0.375895	0.463056	2	0	2	3	3.5	3.5	1	0.8	0.1917	0.5753	0.0197	0.2045	3.2053	0.682	0.2207	0.1968	0.0007	0.004	0.6487	0.009	0.508333	0.1625	0.1917	0.7191	0.0197	0.2556	3.2053	0.8525	0.2207	0.2459	0.0007	0.005	0.6487	0.0113	0.5083	0.2031
CS77137	6069	Nyl-7	18.276	62.951	SE	1.34489	1.30764	0.516923	0.336993	0.506523	0.481578	2	1	2	2	2.5	2.5	1.125	0.9	0.051	0.8543	0.1453	0.25	3.6925	0.4903	0.2335	0.1227	0.0018	0.0047	0.4703	0.0923	0.6985	0.0583	0.0453	0.9493	0.1291	0.2778	3.2822	0.5448	0.2076	0.1363	0.0016	0.0052	0.418	0.1026	0.6209	0.0648
CS77142	9434	Oede-2	18.366	62.896	SE	1.08801	1.46634	0.539474	0.370444	0.668759	0.521706	2	1	2	2	2.5	2.5	1.16667	1.03333	0.144	0.2117	0.02	0.262	4.46	3.87	0.2443	0.977	0.0027	0.0033	0.6853	0.5957	0.645667	1.3127	0.1234	0.2048	0.0171	0.2535	3.8229	3.7452	0.2094	0.9455	0.0023	0.0032	0.5874	0.5765	0.5534	1.2703
CS77145	6070	Omn-1	18.3448	62.9308	SE	1.52666	1.32166	0.574198	0.486338	0.633441	0.426011	1	1	2	2	2.5	3	1.3	1.05	0.132	0.2938	0.0553	0.1703	4.2667	3.1725	0.282	1.1248	0.0017	0.0028	0.7243	0.7208	0.705	2.0713	0.1015	0.2798	0.0426	0.1621	3.2821	3.0214	0.2169	1.0712	0.0013	0.0026	0.5572	0.6864	0.5423	1.9726
CS77146	6071	Omn-5	18.345	62.931	SE	1.87926	1.33879	0.388967	0.392833	0.685244	0.512334	4	1	2	2.5	3	3	1.66667	1.3	0.6887	0.2333	0.0323	0.1525	5.45	3.9325	0.4183	0.9473	0.0007	0.0028	0.986	0.6828	0.811333	1.5238	0.4132	0.1794	0.0194	0.1173	3.27	3.025	0.251	0.7287	0.0004	0.0021	0.5916	0.5252	0.4868	1.1721
CS77147	6073	Oemoe1-7	15.816	56.148	SE	1.16386	1.04008	0.435457	0.30006	0.413768	0.370444	3	0	3	2.5	3	3	0.9	0.666667	0.0115	0.511	0.046	0.1583	2.381	1.6943	0.2038	0.3963	0.0008	0.0023	0.888	0.6843	0.594	0.8073	0.0128	0.7665	0.0511	0.2375	2.6456	2.5415	0.2264	0.5945	0.0008	0.0035	0.9867	1.0265	0.66	1.211
CS77148	7518	Oemoe2-1	15.774	56.151	SE	1.39545	1.2399	0.338906	0.341513	0.474544	0.5001	0	0	2	2.5	3	3	0.8	0.675	0.2025	0.1728	0.0115	0.1168	1.6638	1.8663	0.1653	0.6145	0.0018	0.0033	0.746	1.375	0.46425	0.9923	0.2531	0.2559	0.0144	0.173	2.0797	2.7648	0.2066	0.9104	0.0022	0.0048	0.9325	2.037	0.5803	1.47
CS77150	6074	Oer-1	16.141	56.457	SE	1.85745	1.33409	0.456628	0.405901	0.518622	0.428387	2	2	2	2	2.5	3	1.45	0.95	0.1935	0.612	0.036	0.2225	3.768	0.3595	0.307	0.0483	0.001	0.0058	0.966	0.1515	0.7495	0.0275	0.1334	0.6442	0.0248	0.2342	2.5986	0.3784	0.2117	0.0508	0.0007	0.0061	0.6662	0.1595	0.5169	0.0289
CS77195	9437	Puk-2	14.681	56.163	SE	1.33249	1.40353	0.396751	0.3334	0.526578	0.623287	3	1	2	2	3	3	1.1	1.26667	0.1848	0.386	0.0038	0.2437	2.875	2.916	0.2163	0.7633	0.0005	0.0037	0.8915	0.923	0.5855	1.3483	0.168	0.3047	0.0034	0.1924	2.6136	2.3021	0.1966	0.6026	0.0005	0.0029	0.8105	0.7287	0.5323	1.0645
CS77214	8369	Rev-1	13.45	55.694	SE	0.860011	1.24831	0.211005	0.296356	0.525883	0.376932	2	0	2.5	2.5	3.5	3.5	1.025	0.625	0.0078	0.3513	0.0213	0.2135	2.4743	1.0263	0.2938	0.382	0.0005	0.0035	0.7413	1.1375	0.44575	0.487	0.0076	0.562	0.0207	0.3416	2.4139	1.642	0.2866	0.6112	0.0005	0.0056	0.7232	1.82	0.4349	0.7792
CS77215	6076	Rev-2	13.45	55.694	SE	1.61465	1.27015	0.1667	0.23307	0.619133	0.454744	1	0	2	2	2.5	3	1.275	1	0.0075	0.2013	0.0175	0.174	3.59	2.4505	0.2448	0.793	0.0025	0.0028	0.8893	0.6043	0.62925	1.2208	0.0059	0.2013	0.0137	0.174	2.8157	2.4505	0.192	0.793	0.002	0.0028	0.6975	0.6043	0.4935	1.2208
CS77221	1435	Roed-17-319	18.2	62.8	SE	0.816013	0.330099	0.385003	0.226443	0.440537	0.285251	1	0	3	2	3.5	3	0.8	0.833333	0.053	0.3763	0.0533	0.2227	1.669	1.024	0.117	0.313	0.0073	0.0003	1.4273	1.2297	0.533	0.7853	0.0663	0.4516	0.0667	0.2672	2.0863	1.2288	0.1463	0.3756	0.0092	0.0004	1.7842	1.4756	0.6663	0.9424
CS77233	8247	San-2	13.74	56.07	SE	1.45912	1.17694	0.389958	0.353293	0.6668	0.463056	3	1	2	2	3	3	1.2	0.85	0.0577	0.1463	0.009	0.1473	3.4	2.86	0.343	0.858	0.0003	0.0005	0.829	0.887	0.501667	1.0415	0.0481	0.1721	0.0075	0.1732	2.8333	3.3647	0.2858	1.0094	0.0003	0.0006	0.6908	1.0435	0.4181	1.2253
CS77234	8376	Sanna-2	18	62.69	SE	1.32307	1.13905	0.429016	0.430906	0.703844	0.464116	2	1	2	2	2.5	2.5	1.55	1.23333	0.4545	0.3267	0.0663	0.188	5.17	3.95	0.4388	1.091	0.0043	0.0037	0.6008	0.7357	0.92175	1.3717	0.2932	0.2649	0.0427	0.1524	3.3355	3.2027	0.2831	0.8846	0.0027	0.003	0.3876	0.5965	0.5947	1.1122
CS77250	9442	Sim 1	14.34	55.568	SE	3.01507	2.78874	0.839024	0.599662	0.790209	0.562909	1	0	2	2	2.5	2.5	1.9	1.75	0.4358	0.1245	0.1428	0.132	6.2625	5.54	0.4358	1.4618	0.017	0.0005	1.4905	1.493	1.1305	2.555	0.2293	0.0711	0.0751	0.0754	3.2961	3.1657	0.2293	0.8353	0.0089	0.0003	0.7845	0.8531	0.595	1.46
CS77260	6085	Sparta-1	13.215	55.71	SE	1.60922	1.31863	0.325797	0.263553	0.466496	0.464209	1	1	3	2	3.5	3.5	0.9	0.833333	0.2973	0.4717	0.0863	0.2697	2.0667	2.412	0.1083	0.5523	0.0013	0.0053	0.6087	0.6633	0.306667	0.7337	0.3304	0.566	0.0959	0.3236	2.2963	2.8944	0.1204	0.6628	0.0015	0.0064	0.6763	0.796	0.3407	0.8804
CS77261	6964	Spr1-2	16	56.3	SE	1.46153	1.26453	0.296925	0.222267	0.487709	0.388967	1	0	2	3	3	3.5	1	0.9	0.478	0.4883	0.083	0.031	2.965	2.2413	0.133	0.6267	0.0033	0.0013	0.4783	1.0977	0.333	0.6377	0.478	0.5426	0.083	0.0344	2.965	2.4904	0.133	0.6963	0.0033	0.0015	0.4783	1.2196	0.333	0.7085
CS77262	6965	Spr1-6	14.158	58.417	SE	1.14133	0.818117	0.373871	0.349977	0.591628	0.426011	4	1	2	2	3	3	1.05	0.85	0.2223	0.182	0.051	0.1713	2.4653	1.998	0.1758	0.624	0.0035	0.0013	0.7498	0.7175	0.4725	1.019	0.2117	0.2141	0.0486	0.2015	2.3479	2.3506	0.1674	0.7341	0.0033	0.0015	0.714	0.8441	0.45	1.1988
CS77263	9450	Spro 1	18.211	57.255	SE	2.08613	1.32873	0.443783	0.386952	0.673102	0.476317	2	2	2	2	3	3	1.56667	1.15	0.0797	0.0923	0.0127	0.119	4.0833	2.675	0.2897	0.698	0.0023	0.0008	1.0593	0.6813	0.581667	0.7943	0.0509	0.0802	0.0081	0.1035	2.6064	2.3261	0.1849	0.607	0.0015	0.0007	0.6762	0.5924	0.3713	0.6907
CS77264	9451	Spro 2	18.211	57.255	SE	1.47127	1.34923	0.409767	0.554152	0.597513	0.605839	2	2	2	2	2.5	2.5	1.125	1.2	0.0583	0.172	0.0065	0.152	3.435	3.286	0.2603	0.9013	0.0005	0.0017	0.73	0.833	0.59275	1.211	0.0518	0.1433	0.0058	0.1267	3.0533	2.7383	0.2313	0.7511	0.0004	0.0014	0.6489	0.6942	0.5269	1.0092
CS77265	9452	Spro 3	18.211	57.255	SE	1.03422	0.910867	0.314878	0.448881	0.51007	0.635562	3	2	2	2	2.5	2.5	0.5	0.625	0.0725	0.0383	0.0595	0.0995	2.8325	2.6675	0.194	0.765	0.0033	0.0015	0.6323	0.8323	0.366	1.1048	0.145	0.0612	0.119	0.1592	5.665	4.268	0.388	1.224	0.0065	0.0024	1.2645	1.3316	0.732	1.7676
CS77267	6086	Sr:3	11.2	58.9	SE	1.52257	1.51786	0.513135	0.498521	0.6458	0.493867	2	0	2	2	2.5	2.5	0.575	0.475	0.2153	0.117	0.0113	0.039	3.095	2.4143	0.2278	0.6998	0.0005	0.0008	0.286	0.6425	0.652	1.0828	0.3743	0.2463	0.0196	0.0821	5.3826	5.0826	0.3961	1.4732	0.0009	0.0016	0.4974	1.3526	1.1339	2.2795
CS77268	8386	Sr:5	11.2	58.9	SE	1.66739	1.15335	0.392199	0.351922	0.789639	0.523517	2	1	2	2	2.5	2.5	0.975	0.733333	0.1368	0.0813	0.0415	0.1843	4.335	4.9433	0.2715	1.247	0.0025	0	0.128	1.0523	0.5895	2.0467	0.1403	0.1109	0.0426	0.2514	4.4462	6.7409	0.2785	1.7005	0.0026	0	0.1313	1.435	0.6046	2.7909
CS77270	8387	St-0	18	59	SE	1.72038	1.18234	0.351922	0.332858	0.872244	0.567553	4	2	2	2	2.5	2.5	1.3	0.825	0.3965	0.0723	0.0165	0.0825	5.59	2.8425	0.3748	0.7365	0	0.0003	0.2688	0.9703	1.2035	1.1735	0.305	0.0876	0.0127	0.1	4.3	3.4455	0.2883	0.8927	0	0.0003	0.2067	1.1761	0.9258	1.4224
CS77274	9453	Ste 2	18.516	57.801	SE	0.846617	0.932777	0.486	0.338568	0.377163	0.472192	3	3	1.5	2	2.5	2.5	0.466667	0.833333	0.2943	0.2417	0.0747	0.2047	1.5963	2.9247	0.0793	0.825	0.001	0.002	0.03	0.8723	0.55	1.1507	0.6307	0.29	0.16	0.2456	3.4207	3.5096	0.17	0.99	0.0021	0.0024	0.0643	1.0468	1.1786	1.3808
CS77275	2290	Ste-3	-86.514	42.03	US	1.02067	1.15434	0.454119	0.343434	0.373413	0.484101	2	2	2	2	2.5	2.5	0.833333	0.725	1.4213	0.0845	0.4783	0.022	3.48	3.2775	0.22	0.6843	0.0517	0	0.431	1.1118	0.736333	1.41	1.7056	0.1166	0.574	0.0303	4.176	4.5207	0.264	0.9438	0.062	0	0.5172	1.5334	0.8836	1.9448
CS77276	9455	Ste 4	18.516	57.801	SE	0.75943	0.706684	0.378566	0.304566	0.551069	0.460249	2	2	2	2	2.5	2.5	0.8	0.55	0.0365	0.164	0.0683	0.1765	2.88	2.4333	0.215	0.7025	0.0008	0.0008	1.1945	0.64	0.8125	1.1848	0.0456	0.2982	0.0853	0.3209	3.6	4.4241	0.2688	1.2773	0.0009	0.0014	1.4931	1.1636	1.0156	2.1541
CS77285	6088	Stu1-1	16.1284	56.4666	SE	1.45273	1.84041	0.277833	0.331136	0.543127	0.541743	2	0	2	2.5	2.5	3	1.15	0.875	0.2243	0.0665	0.0373	0.131	4.605	3.3	0.3093	0.886	0.002	0.001	0.1243	0.746	0.847	1.1928	0.195	0.076	0.0324	0.1497	4.0043	3.7714	0.2689	1.0126	0.0017	0.0011	0.108	0.8526	0.7365	1.3631
CS77288	6090	T1000	13.22	55.653	SE	1.59583	1.37965	0.339295	0.357933	0.55224	0.359493	2	2	2	2	2.5	2.5	0.966667	0.775	0.0683	0.2188	0.023	0.1673	3.2917	3.11	0.2667	0.7098	0.0013	0.0008	0.0757	0.47	0.567333	1	0.0707	0.2823	0.0238	0.2158	3.4052	4.0129	0.2759	0.9158	0.0014	0.001	0.0783	0.6065	0.5869	1.2903
CS77289	6092	T1020	13.223	55.651	SE	1.66367	1.17346	0.327732	0.3099	0.629279	0.522202	4	4	2	2	2.5	2.5	1.075	0.7	0.329	0.1275	0.0208	0.1475	4.3175	3.27	0.3073	0.6848	0.0005	0.0025	1.014	0.5635	0.93175	0.8273	0.306	0.1821	0.0193	0.2107	4.0163	4.6714	0.2858	0.9782	0.0005	0.0036	0.9433	0.805	0.8667	1.1818
CS77291	6097	T1070	13.226	55.648	SE	1.57654	1.43001	0.339994	0.243039	0.587553	0.63076	3	3	2	2	2.5	2.5	1.025	0.775	0.1385	0.2003	0.034	0.1635	3.61	2.93	0.2778	0.9508	0.0025	0.0018	1.2703	0.8483	0.8535	0.965	0.1351	0.2584	0.0332	0.211	3.522	3.7806	0.271	1.2268	0.0024	0.0023	1.2393	1.0945	0.8327	1.2452
CS77292	6098	T1080	13.218	55.656	SE	1.58023	1.06165	0.320388	0.310622	0.611233	0.45798	1	1	2	2	2.5	2.5	0.85	0.55	0.2143	0.183	0.0213	0.161	2.6075	2.3493	0.2528	0.6813	0.0003	0.0005	1.6475	0.657	0.7075	0.8998	0.2521	0.3327	0.025	0.2927	3.0676	4.2714	0.2974	1.2386	0.0003	0.0009	1.9382	1.1945	0.8324	1.6359
CS77293	6099	T1090	13.239	55.658	SE	1.36773	1.52071	0.399904	0.437185	0.440565	0.669551	1	2	2	2	2.5	3	0.8	0.725	0.1608	0.2023	0.0223	0.1273	3.2075	3.025	0.1923	0.614	0.004	0.0005	0.796	0.377	0.60825	0.8468	0.2009	0.279	0.0278	0.1755	4.0094	4.1724	0.2403	0.8469	0.005	0.0007	0.995	0.52	0.7603	1.1679
CS77294	6100	T1110	13.2	55.6	SE	1.47003	1.41908	0.418519	0.316698	0.742033	0.620809	3	2	2	2	2.5	3	0.8	0.633333	0.236	0.261	0.1253	0.134	4.23	3.3027	0.292	0.882	0.0047	0	0.1533	0.4727	0.656	0.9217	0.295	0.4121	0.1567	0.2116	5.2875	5.2147	0.365	1.3926	0.0058	0	0.1917	0.7463	0.82	1.4553
CS77295	6102	T1130	13.2	55.6	SE	1.33656	1.32991	0.29323	0.354738	0.380845	0.478471	1	0	2.5	2.5	3	3	0.35	0.55	0.155	0.265	0.2005	0.1815	2.6795	2.91	0.198	0.7613	0.004	0.0005	2.021	0.4345	0.462	1.2028	0.4429	0.4818	0.5729	0.33	7.6557	5.2909	0.5657	1.3841	0.0114	0.0009	5.7743	0.79	1.32	2.1868
CS77296	6104	T1160	13.2	55.7	SE	1.8139	1.68854	0.384952	0.202128	0.458105	0.404548	1	1	2	2	3	3	0.675	0.55	0.2368	0.244	0.0615	0.163	2.955	2.775	0.2463	0.7128	0.001	0.0003	0.942	0.3433	0.47	0.5945	0.3507	0.4436	0.0911	0.2964	4.3778	5.0455	0.3648	1.2959	0.0015	0.0005	1.3956	0.6241	0.6963	1.0809
CS77298	6106	T460	13.119	55.793	SE	0.935756	0.900865	0.203744	0.245137	0.397357	0.443579	3	2	2	2.5	2.5	3	1.25	0.45	0.1568	0.303	0.0675	0.1623	2.995	2.162	0.2295	0.5075	0.0003	0.0003	1.024	0.6423	0.52275	0.654	0.1254	0.6733	0.054	0.3606	2.396	4.8044	0.1836	1.1278	0.0002	0.0006	0.8192	1.4272	0.4182	1.4533
CS77299	6107	T470	13.122	55.794	SE	1.11897	0.637256	0.255996	0.271388	0.485518	0.3334	2	2	2	2	2.5	3	0.866667	0.6	0.619	0.0523	0.0593	0.0448	4.0767	2.3873	0.3483	0.5655	0.0013	0.0013	0.9573	0.7308	0.741667	0.8253	0.7142	0.0871	0.0685	0.0746	4.7038	3.9788	0.4019	0.9425	0.0015	0.0021	1.1046	1.2179	0.8558	1.3754
CS77300	6108	T480	13.121	55.799	SE	0.871977	0.728896	0.381146	0.277773	0.314878	0.463056	2	1	2	2	2.5	3	0.5	0.4	0.4645	0.2415	0.2033	0.1018	2.0148	2.1283	0.138	0.4108	0.0275	0.0015	0.8125	0.5685	0.53775	0.73	0.929	0.6038	0.4065	0.2544	4.0295	5.3206	0.276	1.0269	0.055	0.0038	1.625	1.4213	1.0755	1.825
CS77303	6112	T540	13.104	55.797	SE	0.598251	0.710064	0.344481	0.29912	0.446876	0.240789	3	2	2	2	3	3	0.275	0.4	0.1898	0.3363	0.101	0.1957	1.6428	0.756	0.0748	0.165	0.0023	0.0017	0.8918	0.5177	0.2545	0.3177	0.69	0.8408	0.3673	0.4892	5.9736	1.89	0.2718	0.4125	0.0082	0.0042	3.2427	1.2942	0.9255	0.7942
CS77304	6113	T550	13.1028	55.8078	SE	0.961917	0.93397	0.358095	0.278292	0.342791	0.395486	1	0	3	3	3	3.5	0.425	0.325	0.043	0.263	0.0928	0.204	1.2765	0.617	0.0925	0.0933	0.0068	0.0038	0.9435	0.3635	0.249	0.112	0.1012	0.8092	0.2182	0.6277	3.0035	1.8985	0.2176	0.2869	0.0159	0.0115	2.22	1.1185	0.5859	0.3446
CS77305	6114	T570	13.134	55.81	SE	1.01302	0.913029	0.270211	0.262451	0.514899	0.388967	2	0	2.5	2	3	3	0.725	0.433333	0.0638	0.4283	0.0885	0.2063	2.955	2.164	0.2178	0.4593	0.0008	0.005	0.565	0.5493	0.58125	0.9507	0.0879	0.9885	0.1221	0.4762	4.0759	4.9938	0.3003	1.06	0.001	0.0115	0.7793	1.2677	0.8017	2.1938
CS77310	6125	T710	13.311	55.84	SE	0.941789	0.856933	0.275449	0.257251	0.50756	0.513038	1	1	2	2	3	3	0.45	0.45	0.125	0.332	0.07	0.0698	1.9565	2.2515	0.134	0.4088	0.0048	0.0015	0.8028	0.7223	0.3305	0.7043	0.2778	0.7378	0.1556	0.155	4.3478	5.0033	0.2978	0.9083	0.0106	0.0033	1.7839	1.605	0.7344	1.565
CS77311	6126	T720	13.305	55.841	SE	0.811763	0.98981	0.342592	0.3334	0.533773	0.391731	2	1	2	2	3	3	0.9	0.65	0.2075	0.1553	0.091	0.0525	2.755	2.6325	0.2588	0.5343	0.0003	0.0025	0.6683	0.4838	0.32875	0.7385	0.2306	0.2388	0.1011	0.0808	3.0611	4.05	0.2875	0.8219	0.0003	0.0038	0.7425	0.7442	0.3653	1.1362
CS77313	6128	T740	13.288	55.84	SE	0.770278	0.81081	0.227305	0.384683	0.388967	0.479508	2	0	2	2	3	2.5	0.6	0.466667	0.162	0.366	0.1507	0.245	1.5633	1.8707	0.1163	0.4543	0.007	0.0023	1.3613	0.4607	0.314	0.9323	0.27	0.7843	0.2511	0.525	2.6056	4.0086	0.1939	0.9736	0.0117	0.005	2.2689	0.9871	0.5233	1.9979
CS77315	6131	T780	13.318	55.837	SE	0.932171	0.7331	0.296356	0.298634	0.395241	0.398436	2	1	2	2.5	3	3	0.625	0.55	0.0285	0.087	0.093	0.1358	1.7945	2.077	0.128	0.443	0.0003	0.0008	0.3808	0.33	0.26575	0.7005	0.0456	0.1582	0.1488	0.2468	2.8712	3.7764	0.2048	0.8055	0.0004	0.0014	0.6092	0.6	0.4252	1.2736
CS77316	6132	T790	13.319	55.839	SE	0.643148	0.570956	0.318337	0.2352	0.334734	0.438967	2	1	2	2	3	3	0.6	0.5	0.3	0.1823	0.1935	0.0973	1.9605	1.9045	0.0955	0.41	0.004	0.0018	1.4145	0.4943	0.1815	0.5595	0.5	0.3645	0.3225	0.1945	3.2675	3.809	0.1592	0.82	0.0067	0.0035	2.3575	0.9885	0.3025	1.119
CS77317	6133	T800	13.291	55.836	SE	1.19315	0.667815	0.221155	0.21596	0.684905	0.568947	2	1	2	2	3	3	1.06667	0.625	0.2757	0.1293	0.0993	0.17	2.9223	2.186	0.278	0.6503	0.003	0.0018	1.0327	0.4653	0.385	0.7393	0.2584	0.2068	0.0931	0.272	2.7397	3.4976	0.2606	1.0404	0.0028	0.0028	0.9681	0.7444	0.3609	1.1828
CS77319	6136	T840	13.552	55.934	SE	0.817259	0.693889	0.259311	0.150354	0.450099	0.363364	3	0	2	2.5	3	3	0.85	0.6	0.364	0.234	0.009	0.1333	2.48	1.791	0.2543	0.5628	0.0005	0.0008	0.4978	0.5258	0.28925	0.5593	0.4282	0.39	0.0106	0.2221	2.9176	2.985	0.2991	0.9379	0.0006	0.0013	0.5856	0.8763	0.3403	0.9321
CS77320	6137	T850	13.56	55.942	SE	2.1499	1.34028	0.229643	0.250541	0.70027	0.520887	2	0	2	2	2.5	2.5	1.46667	0.75	0.9917	0.1145	0.0503	0.1498	5.0233	2.3698	0.4573	0.705	0.0003	0.004	1.4663	0.5568	0.653333	0.9008	0.6761	0.1527	0.0343	0.1997	3.425	3.1597	0.3118	0.94	0.0002	0.0053	0.9998	0.7423	0.4455	1.201
CS77321	6138	T860	13.551	55.94	SE	0.978009	0.749015	0.227008	0.244396	0.221155	0.510551	1	1	2	2	3	3	0.566667	0.7	0.3407	0.6895	0.1407	0.432	2.3537	2.488	0.167	0.5535	0.0033	0.008	0.3407	0.7965	0.290667	0.5765	0.6012	0.985	0.2482	0.6171	4.1535	3.5543	0.2947	0.7907	0.0059	0.0114	0.6012	1.1379	0.5129	0.8236
CS77322	6140	T880	13.554	55.939	SE	1.41918	1.66963	0.358525	0.385221	0.698635	0.6876	3	1	2	2	3	3	1.1	1.3	0.363	0.0123	0.042	0.1498	3.4633	4.01	0.2647	1.1903	0.0003	0.005	1.751	0.545	0.381333	0.9903	0.33	0.0094	0.0382	0.1152	3.1485	3.0846	0.2406	0.9156	0.0003	0.0038	1.5918	0.4192	0.3467	0.7617
CS77323	6142	T900	13.556	55.943	SE	1.50984	1.05296	0.378358	0.453623	0.602847	0.538376	2	1	2	2	3	3	1	0.866667	0.716	0.296	0.0086	0.221	2.902	2.403	0.3126	0.874	0	0.0017	1.1356	0.4623	0.4594	0.763	0.716	0.3415	0.0086	0.255	2.902	2.7727	0.3126	1.0085	0	0.0019	1.1356	0.5335	0.4594	0.8804
CS77324	6145	T930	13.553	55.95	SE	0.988572	1.43138	0.456457	0.285955	0.658988	0.621615	2	1	2	2	3	3	0.9	1.05	1.2648	0.1355	0.2876	0.0228	2.652	2.5925	0.3248	0.9665	0.0042	0.0058	1.1076	0.5663	0.5218	0.7938	1.4053	0.129	0.3196	0.0217	2.9467	2.469	0.3609	0.9205	0.0047	0.0055	1.2307	0.5393	0.5798	0.756
CS77325	6148	T960	13.551	55.932	SE	1.03705	0.863679	0.412231	0.338758	0.703844	0.370736	1	1	2	2	3	3	1	0.8	0.8408	0.426	0.0485	0.2833	2.96	2.6807	0.2168	0.7403	0.0003	0.0047	1.7355	0.556	0.4035	0.8467	0.8408	0.5325	0.0485	0.3542	2.96	3.3508	0.2168	0.9254	0.0003	0.0058	1.7355	0.695	0.4035	1.0583
CS77327	6150	T980	13.532	55.926	SE	0.773901	1.00734	0.229106	0.169705	0.353867	0.440787	2	2	2.5	2	3.5	3	0.64	0.625	0.107	0.1898	0.057	0.1668	1.9782	1.886	0.1388	0.5963	0.0012	0.0025	0.9154	0.385	0.289	0.6175	0.1672	0.3036	0.0891	0.2668	3.0909	3.0176	0.2169	0.954	0.0019	0.004	1.4303	0.616	0.4516	0.988
CS77328	6151	T990	13.224	55.653	SE	0.732056	0.669899	0.170766	0.132661	0.484773	0.430382	2	1	2	2	3	3	0.5	0.675	0.0863	0.2205	0.0693	0.1143	1.5025	1.777	0.099	0.5543	0.002	0.0035	0.9693	0.3775	0.24625	0.5035	0.1725	0.3267	0.1385	0.1693	3.005	2.6326	0.198	0.8211	0.004	0.0052	1.9385	0.5593	0.4925	0.7459
CS77330	6154	TAA 04	17.741	62.642	SE	1.45007	1.41155	0.24146	0.249902	0.656428	0.711221	1	1	2	2	2.5	3	1.275	0.98	0.1615	0.0456	0.0638	0.1122	4.4875	3.158	0.2755	0.7412	0.0038	0.0058	1.1683	0.4942	0.67125	0.9696	0.1267	0.0465	0.05	0.1145	3.5196	3.2224	0.2161	0.7563	0.0029	0.0059	0.9163	0.5043	0.5265	0.9894
CS77331	6163	TAA 14	17.736	62.643	SE	1.18437	1.14844	0.357724	0.263682	0.603324	0.63609	2	2	2	2	3.5	3	0.975	1.05	0.2458	0.1495	0.0588	0.1453	3.4225	3.7	0.224	0.9205	0.002	0.0023	0.9945	0.542	0.631	1.0375	0.2521	0.1424	0.0603	0.1383	3.5103	3.5238	0.2297	0.8767	0.0021	0.0021	1.02	0.5162	0.6472	0.9881
CS77332	6166	TAA 17	17.737	62.643	SE	1.22945	1.22647	0.351385	0.342138	0.521614	0.537144	2	1	2	2	2.5	2.5	1.25	0.95	0.2638	0.2788	0.025	0.186	4.4175	3.36	0.293	0.8073	0.0013	0.004	1.2035	0.4445	0.829	1.0465	0.211	0.2934	0.02	0.1958	3.534	3.5368	0.2344	0.8497	0.001	0.0042	0.9628	0.4679	0.6632	1.1016
CS77333	6169	TAAD-01	18.345	62.871	SE	1.35634	1.11616	0.430757	0.329844	0.596582	0.448321	2	1	2	2	2.5	2.5	1.16667	0.866667	0.2037	0.4183	0.1323	0.2647	4.2967	2.3117	0.2307	0.721	0.004	0.002	1.4537	0.4843	0.652	1.0497	0.1746	0.4827	0.1134	0.3054	3.6829	2.6673	0.1977	0.8319	0.0034	0.0023	1.246	0.5588	0.5589	1.2112
CS77335	6172	TAAD-04	18.344	62.872	SE	1.40439	0.960299	0.493048	0.337697	0.543706	0.465167	1	1	1.5	1.5	2.5	2.5	1.13333	0.875	0.068	0.0833	0.079	0.1543	3.4367	2.8975	0.22	0.8383	0	0.003	2.9623	0.4695	0.634667	1.258	0.06	0.0951	0.0697	0.1763	3.0324	3.3114	0.1941	0.958	0	0.0034	2.6138	0.5366	0.56	1.4377
CS77336	6173	TAAD-05	18.342	62.872	SE	0.982139	1.33887	0.3334	0.203744	0.408276	0.527105	2	1	2	2	2.5	2.5	0.825	0.633333	0.0845	0.3193	0.0383	0.2583	3.1175	3.0203	0.1543	0.727	0.0028	0.0023	1.4078	0.3773	0.577	0.783	0.1024	0.5042	0.0464	0.4079	3.7788	4.7689	0.187	1.1479	0.0033	0.0037	1.7064	0.5958	0.6994	1.2363
CS77337	6174	TAAD-06	18.342	62.872	SE	1.17071	1.43233	0.406132	0.41825	0.487945	0.594716	2	0	2	2	2.5	2.5	1	0.7	0.1468	0.801	0.0255	0.3925	5.04	3.1475	0.2398	0.7325	0.0013	0.0085	1.2548	0.571	0.6605	1.0915	0.1468	1.1443	0.0255	0.5607	5.04	4.4964	0.2398	1.0464	0.0013	0.0121	1.2548	0.8157	0.6605	1.5593
CS77338	6177	TAAL-03	17.69	62.632	SE	0.687221	0.88913	0.281996	0.374843	0.667022	0.510426	2	2	2	2	3	2.5	0.85	0.65	0.1905	0.1313	0.0318	0.1753	3.24	3.2575	0.1763	0.78	0.0025	0.0058	1.7353	0.644	0.61925	1.1053	0.2241	0.2019	0.0374	0.2696	3.8118	5.0115	0.2074	1.2	0.0029	0.0088	2.0415	0.9908	0.7285	1.7004
CS77339	6180	TAAL-07	17.691	62.632	SE	0.795138	0.697507	0.222267	0.320115	0.407489	0.417852	1	0	2	2	2.5	2.5	0.433333	0.55	0.0423	0.762	0.09	0.095	2.0627	1.6815	0.148	0.67	0.0003	0.0045	2.7357	0.6195	0.336333	0.9383	0.0977	1.3855	0.2077	0.1727	4.76	3.0573	0.3415	1.2182	0.0008	0.0082	6.3131	1.1264	0.7762	1.7059
CS77343	6184	TBO-01	18.452	62.889	SE	1.17325	1.36565	0.322754	0.34355	0.460861	0.506893	1	0	2	2	3	3	0.45	0.675	1.3888	0.268	0.5533	0.1665	2.1935	2.775	0.3178	0.5645	0.0078	0.0025	1.4668	0.4083	0.599	0.826	3.0861	0.397	1.2294	0.2467	4.8744	4.1111	0.7061	0.8363	0.0172	0.0037	3.2594	0.6048	1.3311	1.2237
CS77345	6188	TDr-1	14.139	55.768	SE	0.791561	1.11216	0.363137	0.312076	0.651575	0.597981	3	1	2	2	3	3	1.025	0.9	0.4965	0.2518	0.0933	0.1648	3.8975	3.72	0.295	0.8158	0.0033	0.0038	2.0348	0.4475	0.65725	0.9573	0.4844	0.2797	0.091	0.1831	3.8024	4.1333	0.2878	0.9064	0.0032	0.0042	1.9851	0.4972	0.6412	1.0636
CS77347	6198	TDr-13	14.133	55.771	SE	1.23722	1.13297	0.28307	0.45109	0.63847	0.592711	3	1	2	2	3	3	1.05	0.775	0.3618	0.1378	0.0008	0.1225	3.9925	3.1825	0.2705	0.9078	0.0025	0	1.9548	0.726	0.72075	1.188	0.3445	0.1777	0.0007	0.1581	3.8024	4.1065	0.2576	1.1713	0.0024	0	1.8617	0.9368	0.6864	1.5329
CS77348	6201	TDr-16	14.121	55.772	SE	1.34602	1.23491	0.37345	0.388967	0.537631	0.550379	3	2	2	2	2.5	2.5	0.975	0.766667	0.6595	0.374	0.066	0.262	3.4325	3.36	0.2703	0.9937	0	0.0057	1.9225	0.7443	0.61425	1.0003	0.6764	0.4878	0.0677	0.3417	3.5205	4.3826	0.2772	1.2961	0	0.0074	1.9718	0.9709	0.63	1.3048
CS77349	6202	TDr-17	14.121	55.772	SE	1.85428	1.03113	0.370444	0.330358	0.517127	0.543729	2	0	2	2	2.5	2.5	1.075	0.666667	0.7023	0.2283	0.0488	0.256	4	2.2173	0.3053	0.5933	0.0015	0.0037	2.069	0.5817	0.61975	0.577	0.6533	0.3425	0.0453	0.384	3.7209	3.326	0.284	0.89	0.0014	0.0055	1.9247	0.8725	0.5765	0.8655
CS77351	6189	TDr-2	14.138	55.769	SE	1.3335	1.07158	0.426011	0.286465	0.543155	0.343842	2	0	2	2	3	3	0.9	0.52	0.2805	0.1876	0.0668	0.1486	2.65	1.5568	0.1983	0.3652	0.0033	0.0016	0.882	0.266	0.518	0.3988	0.3117	0.3608	0.0742	0.2858	2.9444	2.9938	0.2203	0.7023	0.0036	0.0031	0.98	0.5115	0.5756	0.7669
CS77354	6193	TDr-7	14.135	55.769	SE	1.70269	0.870603	0.568077	0.337748	0.667995	0.378015	1	0	2	2	3	3	1.2	0.7	0.3767	0.0503	0.1277	0.1758	4.0933	3.055	0.3383	0.868	0.002	0.007	2.995	0.4973	0.767333	0.9713	0.3139	0.0718	0.1064	0.2511	3.4111	4.3643	0.2819	1.24	0.0017	0.01	2.4958	0.7104	0.6394	1.3875
CS77355	6194	TDr-8	14.134	55.771	SE	1.10869	0.987396	0.314878	0.350348	0.530689	0.361415	3	0	2	2	3	3	0.925	0.55	0.3908	0.2028	0.024	0.1738	3.5575	2.0663	0.2435	0.46	0.0023	0.0023	1.9418	0.4273	0.73475	0.7375	0.4224	0.3686	0.0259	0.3159	3.8459	3.7568	0.2632	0.8364	0.0024	0.0041	2.0992	0.7768	0.7943	1.3409
CS77356	6195	TDr-9	14.134	55.771	SE	1.02404	0.997782	0.5001	0.269258	0.427141	0.465329	1	1	2	2	2.5	3	0.933333	0.675	0.1723	0.224	0.1027	0.1578	3.1943	2.1015	0.181	0.4503	0.0007	0.0003	1.391	0.28	0.621333	0.548	0.1846	0.3319	0.11	0.2337	3.4225	3.1133	0.1939	0.667	0.0007	0.0004	1.4904	0.4148	0.6657	0.8119
CS77363	6217	TFAE-07	18.328	63.017	SE	1.00445	1.07125	0.481791	0.393945	0.600523	0.518622	2	2	2	2	3	3	0.95	0.95	1.1513	0.1863	0.2318	0.1805	3.9075	3.4275	0.3575	0.673	0.003	0.0023	1.9163	0.4958	0.864	0.9558	1.2118	0.1961	0.2439	0.19	4.1132	3.6079	0.3763	0.7084	0.0032	0.0024	2.0171	0.5218	0.9095	1.0061
CS77364	6218	TFAE-08	18.328	63.017	SE	1.15394	1.16575	0.413874	0.420728	0.582853	0.496882	3	0	2.5	2.5	3	3.5	1.03333	0.925	0.0627	0.3108	0.1227	0.1828	3.7433	2.755	0.2637	0.5625	0.005	0.0033	1.4577	0.72	0.772333	0.84	0.0606	0.3359	0.1187	0.1976	3.6226	2.9784	0.2552	0.6081	0.0048	0.0035	1.4106	0.7784	0.7474	0.9081
CS77365	6220	TGR 01	18.19	62.806	SE	1.16447	1.22246	0.45266	0.406702	0.707475	0.608937	3	2	2	2	2.5	2.5	1.175	1.1	0.3433	0.6437	0.0353	0.169	4.2075	3.8067	0.2755	1.0813	0.0008	0.0053	1.8745	0.735	0.87225	1.39	0.2921	0.5852	0.03	0.1536	3.5809	3.4606	0.2345	0.983	0.0006	0.0048	1.5953	0.6682	0.7423	1.2636
CS77368	6231	TNY 04	18.284	62.96	SE	1.47546	1.07373	0.426664	0.522716	0.775262	0.572378	3	1	2	2	2.5	2.5	1.6	0.9	0.584	0.2298	0.0098	0.171	7.805	3.785	0.4263	0.7508	0.0018	0.0043	1.835	0.3313	1.1505	0.8535	0.365	0.2553	0.0061	0.19	4.8781	4.2056	0.2664	0.8342	0.0011	0.0047	1.1469	0.3681	0.7191	0.9483
CS77374	6238	TOM 04	18.35	62.962	SE	1.4189	0.827925	0.314878	0.290665	0.537144	0.444533	3	2	2	2.5	3.5	3.5	0.866667	0.475	0.035	0.1515	0.113	0.205	3.9967	2.1523	0.2653	0.5678	0.0043	0.003	2.0657	0.6258	0.507333	0.8073	0.0404	0.3189	0.1304	0.4316	4.6115	4.5311	0.3062	1.1953	0.005	0.0063	2.3835	1.3174	0.5854	1.6995
CS77375	6240	TOM 06	18.35	62.962	SE	1.07643	0.805953	0.40334	0.318318	0.429892	0.354173	2	2	2	2	3	3	0.766667	0.425	0.0073	0.0518	0.1323	0.1453	3.0837	1.8785	0.211	0.5095	0.002	0.002	1.195	0.423	0.664333	0.7048	0.0096	0.1218	0.1726	0.3418	4.0222	4.42	0.2752	1.1988	0.0026	0.0047	1.5587	0.9953	0.8665	1.6582
CS77376	6241	TOM 07	18.361	62.961	SE	0.953091	0.966097	0.393861	0.362494	0.505893	0.559297	4	2	2	2	2.5	3	0.825	0.625	0.0723	0.361	0.033	0.1875	3.28	2.7025	0.1628	0.6568	0.0018	0.001	1.452	0.5623	0.62975	0.9805	0.0876	0.5776	0.04	0.3	3.9758	4.324	0.1973	1.0508	0.0021	0.0016	1.76	0.8996	0.7633	1.5688
CS77377	6242	Tomegap-2	13.2	55.7	SE	0.723928	0.476626	0.324875	0.331923	0.455494	0.558116	3	3	2	2	3	3	0.65	0.6	0.0613	0.127	0.0955	0.1563	2.5225	2.8925	0.1575	0.6288	0.0008	0.0045	0.719	0.5985	0.35075	0.6178	0.0942	0.2117	0.1469	0.2604	3.8808	4.8208	0.2423	1.0479	0.0012	0.0075	1.1062	0.9975	0.5396	1.0296
CS77381	6243	Tottarp-2	13.85	55.95	SE	0.889695	0.840387	0.267114	0.238024	0.449057	0.491515	1	1	2	2	3	3	0.4	0.6	0.1743	0.1778	0.0863	0.138	1.1385	1.7948	0.062	0.5305	0.0038	0.0008	1.0695	0.3745	0.17725	0.5315	0.4356	0.2963	0.2156	0.23	2.8463	2.9913	0.155	0.8842	0.0094	0.0013	2.6738	0.6242	0.4431	0.8858
CS78523	6968	Tamm-2	23.5	60	FI	0.258047	1.80623	0.225508	0.343194	0.225957	0.6042	1	1	2	2	3	3	0.1	0.8	0.7415	0.4527	0.2475	0.2547	0.851	3.41	0.033	0.704	0.004	0.002	1.625	0.3377	0.003	0.8357	7.415	0.5658	2.475	0.3183	8.51	4.2625	0.33	0.88	0.04	0.0025	16.25	0.4221	0.03	1.0446
CS78659	9390	Had 1	15.898	57.326	SE	0.254378	0.734045	0.231505	0.416583	0.264562	0.373584	1	1	2	2	3	3	0.15	0.275	0.0933	0.3353	0.0525	0.1883	0.327	1.3865	0.0305	0.3515	0.0055	0.0005	0.354	0.2053	0.03525	0.3478	0.6217	1.2191	0.35	0.6845	2.18	5.0418	0.2033	1.2782	0.0367	0.0018	2.36	0.7464	0.235	1.2645
CS78767	6258	TV-10	14.334	55.58	SE	0.203209	1.02409	0.212834	0.342832	0.216335	0.595022	1	3	3	2	3.5	3	0.15	1.26667	0.269	0.1007	0.0158	0.2133	0.5628	4.3633	0.105	1.252	0.001	0.0003	0.2455	0.389	0.23025	1.114	1.7933	0.0795	0.105	0.1684	3.7517	3.4447	0.7	0.9884	0.0067	0.0003	1.6367	0.3071	1.535	0.8795
CS78768	6268	TV-22	14.334	55.58	SE	0.282833	1.71785	0.272332	0.539863	0.271976	0.65301	2	0	2	2	2.5	2.5	0.3	0.925	0.235	0.0173	0.1048	0.1388	0.68	2.3788	0.059	0.776	0.0025	0.0033	0.6398	0.301	0.39975	0.8553	0.7833	0.0186	0.3492	0.15	2.2667	2.5716	0.1967	0.8389	0.0083	0.0035	2.1325	0.3254	1.3325	0.9246
CS78769	6276	TV-30	14.334	55.58	SE	0.273896	2.18516	0.265076	0.447765	0.222267	0.51602	1	1	2	2	3	2.5	0.525	1.53333	0.0868	0.423	0.0935	0.2167	1.062	4.1733	0.0865	1.331	0.0025	0.0043	0.9668	0.7927	0.4605	1.7043	0.1652	0.2759	0.1781	0.1413	2.0229	2.7217	0.1648	0.868	0.0048	0.0028	1.8414	0.517	0.8771	1.1115
CS78770	6284	TV-38	14.334	55.58	SE	0.397984	1.48924	0.220521	0.376066	0.328047	0.493821	1	1	2	2	3	2.5	0.45	0.866667	0.109	0.4073	0.0845	0.2513	0.6545	3.3227	0.0745	0.8027	0.0028	0.0077	0.9943	0.5687	0.212	0.7733	0.2422	0.47	0.1878	0.29	1.4544	3.8338	0.1656	0.9262	0.0061	0.0088	2.2094	0.6562	0.4711	0.8923
CS78772	6255	TV-7	14.334	55.58	SE	0.364306	2.44763	0.240789	0.606853	0.279204	0.758897	1	0	2	2	3	3	0.325	2.06667	0.0478	0.666	0.056	0.068	0.6913	6.0733	0.0845	1.622	0.0013	0.0133	0.299	0.933	0.48925	1.4923	0.1469	0.3223	0.1723	0.0329	2.1269	2.9387	0.26	0.7848	0.0038	0.0065	0.92	0.4515	1.5054	0.7221
CS78817	6973	Ull2-3	13.971	56.065	SE	0.228247	1.15943	0.155624	0.348963	0.290387	0.387142	1	1	2	2	3	3	0.3	1	0.1978	0.012	0.114	0.2273	0.3918	3.0597	0.0533	0.72	0.0025	0.005	1.1183	0.6553	0.21325	0.583	0.6592	0.012	0.38	0.2273	1.3058	3.0597	0.1775	0.72	0.0083	0.005	3.7275	0.6553	0.7108	0.583
CS78818	6974	Ull2-5	13.971	56.065	SE	0.311807	1.46709	0.174188	0.334933	0.212492	0.507472	1	2	3	3	3	3.5	0.275	0.825	0.1635	0.054	0.0755	0.1353	0.503	2.88	0.0383	0.8208	0.0038	0.0048	1.0438	0.4295	0.0765	0.8433	0.5945	0.0655	0.2745	0.1639	1.8291	3.4909	0.1391	0.9948	0.0136	0.0058	3.7955	0.5206	0.2782	1.0221
CS78820	9471	UllA 1	13.971	56.065	SE	0.167727	1.3077	0.187996	0.356243	0.28752	0.555667	1	1	3	2	3.5	3	0.45	1	0.6253	0.0855	0.1795	0.174	1.0045	2.575	0.1313	0.935	0.001	0.0003	1.1183	0.6323	0.65625	0.7665	1.3894	0.0855	0.3989	0.174	2.2322	2.575	0.2917	0.935	0.0022	0.0003	2.485	0.6323	1.4583	0.7665
CS78830	7516	Vaar2-1	14.334	55.58	SE	0.248131	1.01291	0.25156	0.467519	0.242928	0.521526	2	1	2	2	2.5	2.5	0.5	1.225	2.007	0.0575	0.009	0.114	0.765	3.155	0.114	1.1615	0.0025	0.0053	1.1785	0.6585	0.468	1.2583	4.014	0.0469	0.018	0.0931	1.53	2.5755	0.228	0.9482	0.005	0.0043	2.357	0.5376	0.936	1.0271
CS78831	7517	Vaar2-6	14.334	55.58	SE	0.33097	1.47022	0.373237	0.816487	0.313067	0.861677	2	3	2	2	2.5	2.5	0.55	1.7	0.025	0.6598	0.0813	0.105	1.012	4.475	0.0918	1.6133	0.0018	0.0015	0.9443	0.8853	0.49425	1.7178	0.0455	0.3881	0.1477	0.0618	1.84	2.6324	0.1668	0.949	0.0032	0.0009	1.7168	0.5207	0.8986	1.0104
CS78832	9476	Vaar-1	14.334	55.58	SE	1.81401	1.93369	0.611233	0.598101	0.455531	0.486241	2	1	3.5	2	4	2.5	1.65	1.35	0.1685	0.6695	0.115	0.3805	5.765	4.228	0.393	1.169	0.001	0.01	0.608	0.573	1.2245	1.445	0.1021	0.4959	0.0697	0.2819	3.4939	3.1319	0.2382	0.8659	0.0006	0.0074	0.3685	0.4244	0.7421	1.0704
CS78834	9058	Vaestervik	16.633	57.75	SE	1.57191	1.79743	0.356664	0.402428	0.465755	0.477244	2	0	2	2	3	3	1.2	1.175	0.616	0.3075	0.1545	0.1623	5.175	2.2183	0.3325	0.579	0.004	0.006	0.8805	0.2833	0.8805	0.723	0.5133	0.2617	0.1288	0.1381	4.3125	1.8879	0.2771	0.4928	0.0033	0.0051	0.7338	0.2411	0.7338	0.6153
CS78845	8249	Vimmerby	15.8	57.7	SE	1.26614	1.2714	0.368203	0.379784	0.58163	0.60382	3	1	2	2	2.5	2.5	1.03333	1.05	0.05	0.0805	0.12	0.1538	3.91	3.1275	0.2793	0.9613	0.0043	0.0088	0.7817	0.4738	0.729	0.8848	0.0484	0.0767	0.1161	0.1464	3.7839	2.9786	0.2703	0.9155	0.0042	0.0083	0.7565	0.4512	0.7055	0.8426
CS78847	9057	Vinsloev	13.917	56.1	SE	1.26805	1.45074	0.361165	0.322472	0.508268	0.6668	3	1	2	2	3	3	1	1.175	0.2968	0.0758	0.061	0.1585	2.63	2.93	0.301	0.988	0.0035	0.002	1.2153	0.4975	0.857	0.805	0.2968	0.0645	0.061	0.1349	2.63	2.4936	0.301	0.8409	0.0035	0.0017	1.2153	0.4234	0.857	0.6851
CS78869	9481	Yst 1	13.848	55.424	SE	1.66572	1.12851	0.246253	0.277815	0.614762	0.264053	2	0	2	2.5	3	3	1.5	0.633333	0.7903	0.2993	0.0567	0.276	4.04	1.573	0.415	0.4227	0.0003	0.0053	0.685	0.3827	0.956333	0.364	0.5269	0.4726	0.0378	0.4358	2.6933	2.4837	0.2767	0.6674	0.0002	0.0084	0.4567	0.6042	0.6376	0.5747
