# Supplementary material for: Natural variation among Arabidopsis thaliana accessions in tolerance to high magnesium supply
Source: Sci Rep. 2018 Sep 11;8:13640. doi: 10.1038/s41598-018-31950-0 (PMC6134027; doi:10.1038/s41598-018-31950-0)
Supplement: Supplementary file 3 — Table S2 [file 41598_2018_31950_MOESM3_ESM.xls]

## Sheet: SNPs at High Mg
Traits	chromosome	position	score	maf	mac	beta0	beta1	correlation	genotype_var_perc	Geneid	start	end	genename	Description
Ca-C-H	1	22263976	8.39028	0.0712401	27	0	0	0	1.57e-05	AT1G60410	22258982	22260715		F-box family protein [Source:TAIR_LOCUS;Acc:AT1G60410]
Ca-C-H	1	22263976	8.39028	0.0712401	27	0	0	0	1.57e-05	AT1G60430	22264385	22266038	ARPC3	actin-related protein C3 [Source:TAIR_LOCUS;Acc:AT1G60430]
Ca-C-H	1	22263976	8.39028	0.0712401	27	0	0	0	1.57e-05	AT1G60420	22261888	22264408		DC1 domain-containing protein [Source:TAIR_LOCUS;Acc:AT1G60420]
Ca-C-H	1	22264331	7.92393	0.0738786	28	0	0	0	0.000599027	AT1G60430	22264385	22266038	ARPC3	actin-related protein C3 [Source:TAIR_LOCUS;Acc:AT1G60430]
Ca-C-H	1	22264331	7.92393	0.0738786	28	0	0	0	0.000599027	AT1G60420	22261888	22264408		DC1 domain-containing protein [Source:TAIR_LOCUS;Acc:AT1G60420]
Ca-C-H	1	22264331	7.92393	0.0738786	28	0	0	0	0.000599027	AT1G60440	22266497	22269243	ATCOAA	pantothenate kinase 1 [Source:TAIR_LOCUS;Acc:AT1G60440]
Ca-C-H	1	22262848	6.93732	0.0501319	19	0	0	0	0.00264311	AT1G60410	22258982	22260715		F-box family protein [Source:TAIR_LOCUS;Acc:AT1G60410]
Ca-C-H	1	22262848	6.93732	0.0501319	19	0	0	0	0.00264311	AT1G60430	22264385	22266038	ARPC3	actin-related protein C3 [Source:TAIR_LOCUS;Acc:AT1G60430]
Ca-C-H	1	22262848	6.93732	0.0501319	19	0	0	0	0.00264311	AT1G60420	22261888	22264408		DC1 domain-containing protein [Source:TAIR_LOCUS;Acc:AT1G60420]
Ca-C-H	1	21694406	6.16432	0.055409	21	0	0	0	0.00537425	AT1G58390	21690962	21694447		Disease resistance protein (CC-NBS-LRR class) family [Source:TAIR_LOCUS;Acc:AT1G58390]
Ca-C-H	1	21694406	6.16432	0.055409	21	0	0	0	0.00537425	AT1G58400	21696165	21699118		Disease resistance protein (CC-NBS-LRR class) family [Source:TAIR_LOCUS;Acc:AT1G58400]
Fe-A-H	1	26094682	8.28986	0.0791557	30	0	0	0	0.000889719	AT1G69430	26097787	26099388	F10D13_10	unknown protein; BEST Arabidopsis thaliana protein match is: unknown protein (TAIR:AT1G26650.1); Has 216 Blast hits to 215 proteins in 17 species: Archae - 0; Bacteria - 0; Metazoa - 0; Fungi - 0; Plants - 216; Viruses - 0; Other Eukaryotes - 0 (sou /.../CBI BLink). [Source:TAIR_LOCUS;Acc:AT1G69430]
Fe-A-H	1	26094682	8.28986	0.0791557	30	0	0	0	0.000889719	AT1G69420	26093196	26097043		DHHC-type zinc finger family protein [Source:TAIR_LOCUS;Acc:AT1G69420]
Fe-A-H	1	26930918	7.3321	0.0738786	28	0	0	0	0.000977993	AT1G71460	26927984	26930316	PCMP-A3	Pentatricopeptide repeat (PPR-like) superfamily protein [Source:TAIR_LOCUS;Acc:AT1G71460]
Fe-A-H	1	26930918	7.3321	0.0738786	28	0	0	0	0.000977993	AT1G71450	26927038	26928056	ERF021	Integrase-type DNA-binding superfamily protein [Source:TAIR_LOCUS;Acc:AT1G71450]
Fe-A-H	1	26930918	7.3321	0.0738786	28	0	0	0	0.000977993	AT1G71490	26932905	26935825	PCMP-E67	Tetratricopeptide repeat (TPR)-like superfamily protein [Source:TAIR_LOCUS;Acc:AT1G71490]
Fe-A-H	1	26930918	7.3321	0.0738786	28	0	0	0	0.000977993	AT1G71470	26930706	26931568	F26A9.15	unknown protein; BEST Arabidopsis thaliana protein match is: unknown protein (TAIR:AT3G22090.1); Has 11 Blast hits to 11 proteins in 3 species: Archae - 0; Bacteria - 0; Metazoa - 0; Fungi - 0; Plants - 10; Viruses - 0; Other Eukaryotes - 1 (source: /.../BLink). [Source:TAIR_LOCUS;Acc:AT1G71470]
Fe-A-H	1	26930918	7.3321	0.0738786	28	0	0	0	0.000977993	AT1G71480	26931940	26933313	F26A9.14	Nuclear transport factor 2 (NTF2) family protein [Source:TAIR_LOCUS;Acc:AT1G71480]
Fe-A-H	1	26125463	6.69508	0.0844327	32	0	0	0	4.46e-05	AT1G69520	26128288	26129602		S-adenosyl-L-methionine-dependent methyltransferases superfamily protein [Source:TAIR_LOCUS;Acc:AT1G69520]
Fe-A-H	1	26125463	6.69508	0.0844327	32	0	0	0	4.46e-05	AT1G69490	26122139	26123421	NAP	NAC-like, activated by AP3/PI [Source:TAIR_LOCUS;Acc:AT1G69490]
Fe-A-H	1	26125463	6.69508	0.0844327	32	0	0	0	4.46e-05	AT1G69500	26123940	26126057	CYP704B1	cytochrome P450, family 704, subfamily B, polypeptide 1 [Source:TAIR_LOCUS;Acc:AT1G69500]
Fe-A-H	1	26125463	6.69508	0.0844327	32	0	0	0	4.46e-05	AT1G69510	26126350	26127961	F10D13_16	cAMP-regulated phosphoprotein 19-related protein [Source:TAIR_LOCUS;Acc:AT1G69510]
Mn-A-H	1	6921813	6.22743	0.0580475	22	0	0	0	0.000934184	AT1G19930	6917020	6918138		Galactose oxidase/kelch repeat superfamily protein [Source:TAIR_LOCUS;Acc:AT1G19930]
Mn-A-H	1	6921813	6.22743	0.0580475	22	0	0	0	0.000934184	AT1G19940	6918191	6920377	AtGH9B5	glycosyl hydrolase 9B5 [Source:TAIR_LOCUS;Acc:AT1G19940]
Mn-A-H	1	6921813	6.22743	0.0580475	22	0	0	0	0.000934184	AT1G19950	6924184	6926724	HVA22H	HVA22-like protein H (ATHVA22H) [Source:TAIR_LOCUS;Acc:AT1G19950]
Mn-C-H	1	18835630	6.73529	0.055409	21	0	0	0	0.00168693	AT1G50830	18835271	18837942	F8A12.7	Aminotransferase-like, plant mobile domain family protein [Source:TAIR_LOCUS;Acc:AT1G50830]
Mn-C-H	1	18835630	6.73529	0.055409	21	0	0	0	0.00168693	AT1G50820	18833275	18834861	F8A12.6	Aminotransferase-like, plant mobile domain family protein [Source:TAIR_LOCUS;Acc:AT1G50820]
Na-A-H	1	29669724	6.27579	0.124011	47	0	0	0	0.00622606	AT1G78915	29667565	29671341	F9K20.3	Tetratricopeptide repeat (TPR)-like superfamily protein [Source:TAIR_LOCUS;Acc:AT1G78915]
Na-A-H	1	29669724	6.27579	0.124011	47	0	0	0	0.00622606	AT1G78910	29665218	29667656		Pseudouridine synthase family protein [Source:TAIR_LOCUS;Acc:AT1G78910]
Na-C-H	1	3884526	6.50355	0.0633245	24	0	0	0	0.0019353	AT1G11550	3881529	3881608		pre-tRNA [Source:TAIR_LOCUS;Acc:AT1G11550]
Na-C-H	1	3884526	6.50355	0.0633245	24	0	0	0	0.0019353	AT1G11560	3881788	3882819	OST3A	Oligosaccharyltransferase complex/magnesium transporter family protein [Source:TAIR_LOCUS;Acc:AT1G11560]
Na-C-H	1	3884526	6.50355	0.0633245	24	0	0	0	0.0019353	AT1G11572	3884356	3884952		Plant thionin family protein [Source:TAIR_LOCUS;Acc:AT1G11572]
Na-C-H	1	3884526	6.50355	0.0633245	24	0	0	0	0.0019353	AT1G11570	3883280	3883956	NTL	NTF2-like [Source:TAIR_LOCUS;Acc:AT1G11570]
Na-C-H	1	11375249	6.46887	0.0633245	24	0	0	0	0.00233155	AT1G31760	11372425	11373483	F27M3_4	SWIB/MDM2 domain superfamily protein [Source:TAIR_LOCUS;Acc:AT1G31760]
Na-C-H	1	11375249	6.46887	0.0633245	24	0	0	0	0.00233155	AT1G31750	11370659	11372077	F27M3_5	proline-rich family protein [Source:TAIR_LOCUS;Acc:AT1G31750]
Na-C-H	1	11375249	6.46887	0.0633245	24	0	0	0	0.00233155	AT1G31772	11378940	11379414		Defensin-like (DEFL) family protein [Source:TAIR_LOCUS;Acc:AT1G31772]
Na-C-H	1	11375249	6.46887	0.0633245	24	0	0	0	0.00233155	AT1G31770	11374893	11377794	ABCG14	ATP-binding cassette 14 [Source:TAIR_LOCUS;Acc:AT1G31770]
Na-C-H	1	27073569	6.41078	0.0791557	30	0	0	0	0.00233155	AT1G71930	27076140	27077957	VND7	vascular related NAC-domain protein 7 [Source:TAIR_LOCUS;Acc:AT1G71930]
Na-C-H	1	24133417	6.25294	0.0527704	20	0	0	0	0.00183946	AT1G64960	24129918	24134204	F13O11.26	ARM repeat superfamily protein [Source:TAIR_LOCUS;Acc:AT1G64960]
Na-C-H	1	24133417	6.25294	0.0527704	20	0	0	0	0.00183946	AT1G64970	24134085	24136109	G-TMT	gamma-tocopherol methyltransferase [Source:TAIR_LOCUS;Acc:AT1G64970]
RG-H	1	3884526	7.36197	0.0633245	24	0	0	0	0.00136548	AT1G11550	3881529	3881608		pre-tRNA [Source:TAIR_LOCUS;Acc:AT1G11550]
RG-H	1	3884526	7.36197	0.0633245	24	0	0	0	0.00136548	AT1G11560	3881788	3882819	OST3A	Oligosaccharyltransferase complex/magnesium transporter family protein [Source:TAIR_LOCUS;Acc:AT1G11560]
RG-H	1	3884526	7.36197	0.0633245	24	0	0	0	0.00136548	AT1G11572	3884356	3884952		Plant thionin family protein [Source:TAIR_LOCUS;Acc:AT1G11572]
RG-H	1	3884526	7.36197	0.0633245	24	0	0	0	0.00136548	AT1G11570	3883280	3883956	NTL	NTF2-like [Source:TAIR_LOCUS;Acc:AT1G11570]
SG-H	1	3884526	6.46066	0.0633245	24	0	0	0	0.00205857	AT1G11550	3881529	3881608		pre-tRNA [Source:TAIR_LOCUS;Acc:AT1G11550]
SG-H	1	3884526	6.46066	0.0633245	24	0	0	0	0.00205857	AT1G11560	3881788	3882819	OST3A	Oligosaccharyltransferase complex/magnesium transporter family protein [Source:TAIR_LOCUS;Acc:AT1G11560]
SG-H	1	3884526	6.46066	0.0633245	24	0	0	0	0.00205857	AT1G11572	3884356	3884952		Plant thionin family protein [Source:TAIR_LOCUS;Acc:AT1G11572]
SG-H	1	3884526	6.46066	0.0633245	24	0	0	0	0.00205857	AT1G11570	3883280	3883956	NTL	NTF2-like [Source:TAIR_LOCUS;Acc:AT1G11570]
Ca-C-H	2	8664760	6.16189	0.0923483	35	0	0	0	0.000290453	AT2G20080	8662930	8665026	AT2G20080/T2G17.12	unknown protein; FUNCTIONS IN: molecular_function unknown; INVOLVED IN: biological_process unknown; LOCATED IN: chloroplast; BEST Arabidopsis thaliana protein match is: unknown protein (TAIR:AT4G28840.1); Has 35333 Blast hits to 34131 proteins in 24 /.../cies: Archae - 798; Bacteria - 22429; Metazoa - 974; Fungi - 991; Plants - 531; Viruses - 0; Other Eukaryotes - 9610 (source: NCBI BLink). [Sour…
Ca-C-H	2	8664760	6.16189	0.0923483	35	0	0	0	0.000290453	AT2G20070	8662038	8662614		FUNCTIONS IN: molecular_function unknown; LOCATED IN: endomembrane system; BEST Arabidopsis thaliana protein match is: low-molecular-weight cysteine-rich 81 (TAIR:AT2G25295.1); Has 10 Blast hits to 10 proteins in 2 species: Archae - 0; Bacteria - 0; /.../oa - 0; Fungi - 0; Plants - 10; Viruses - 0; Other Eukaryotes - 0 (source: NCBI BLink). [Source:TAIR_LOCUS;Acc:AT2G20070]
Fe-A-H	2	8204038	7.51492	0.0686016	26	0	0	0	0.00308788	AT2G18938	8202216	8202690		unknown protein; FUNCTIONS IN: molecular_function unknown; INVOLVED IN: biological_process unknown; LOCATED IN: cellular_component unknown; Has 30201 Blast hits to 17322 proteins in 780 species: Archae - 12; Bacteria - 1396; Metazoa - 17338; Fungi - /.../ Plants - 5037; Viruses - 0; Other Eukaryotes - 2996 (source: NCBI BLink). [Source:TAIR_LOCUS;Acc:AT2G18938]
Fe-A-H	2	8204038	7.51492	0.0686016	26	0	0	0	0.00308788	AT2G18940	8203730	8206395		Tetratricopeptide repeat (TPR)-like superfamily protein [Source:TAIR_LOCUS;Acc:AT2G18940]
Fe-A-H	2	8185981	7.14847	0.0738786	28	0	0	0	6.75e-05	AT2G18890	8183890	8186796		Protein kinase superfamily protein [Source:TAIR_LOCUS;Acc:AT2G18890]
Fe-A-H	2	2258594	7.07974	0.0817942	31	0	0	0	9.66e-05	AT2G05900	2256970	2257908	SDG11	SET domain protein 11 [Source:TAIR_LOCUS;Acc:AT2G05900]
Fe-A-H	2	2258594	7.07974	0.0817942	31	0	0	0	9.66e-05	AT2G05910	2258293	2259391		Protein of unknown function (DUF567) [Source:TAIR_LOCUS;Acc:AT2G05910]
Fe-A-H	2	2258594	7.07974	0.0817942	31	0	0	0	9.66e-05	AT2G05890	2253935	2256078		transposable element gene [Source:TAIR_LOCUS;Acc:AT2G05890]
Fe-A-H	2	7812959	6.60089	0.116095	44	0	0	0	1.19e-07	AT2G17960	7812380	7813129		unknown protein; Has 1 Blast hits to 1 proteins in 1 species: Archae - 0; Bacteria - 0; Metazoa - 0; Fungi - 0; Plants - 1; Viruses - 0; Other Eukaryotes - 0 (source: NCBI BLink). [Source:TAIR_LOCUS;Acc:AT2G17960]
Fe-A-H	2	7812959	6.60089	0.116095	44	0	0	0	1.19e-07	AT2G17950	7808871	7810795	WUS	Homeodomain-like superfamily protein [Source:TAIR_LOCUS;Acc:AT2G17950]
Fe-A-H	2	14153651	6.2303	0.0791557	30	0	0	0	0.00174612	AT2G33400	14152706	14154530	AT2G33400/F4P9.17	unknown protein; BEST Arabidopsis thaliana protein match is: unknown protein (TAIR:AT1G04030.1); Has 3875 Blast hits to 2949 proteins in 323 species: Archae - 6; Bacteria - 281; Metazoa - 960; Fungi - 593; Plants - 281; Viruses - 98; Other Eukaryote /.../56 (source: NCBI BLink). [Source:TAIR_LOCUS;Acc:AT2G33400]
Fe-A-H	2	14153651	6.2303	0.0791557	30	0	0	0	0.00174612	AT2G33410	14155871	14157762	AT2G33410	RNA-binding (RRM/RBD/RNP motifs) family protein [Source:TAIR_LOCUS;Acc:AT2G33410]
Fe-A-H	2	14153651	6.2303	0.0791557	30	0	0	0	0.00174612	AT2G33390	14151135	14153118		unknown protein; Has 34 Blast hits to 34 proteins in 10 species: Archae - 0; Bacteria - 0; Metazoa - 0; Fungi - 0; Plants - 34; Viruses - 0; Other Eukaryotes - 0 (source: NCBI BLink). [Source:TAIR_LOCUS;Acc:AT2G33390]
Mn-A-H	2	10839580	7.62578	0.0501319	19	0	0	0	0.00117892	AT2G25470	10838420	10841881	AtRLP21	receptor like protein 21 [Source:TAIR_LOCUS;Acc:AT2G25470]
Mn-A-H	2	10819963	7.55035	0.0527704	20	0	0	0	0.00127178	AT2G25409	10815362	10815995		unknown protein; FUNCTIONS IN: molecular_function unknown; INVOLVED IN: biological_process unknown; LOCATED IN: cellular_component unknown; Has 30201 Blast hits to 17322 proteins in 780 species: Archae - 12; Bacteria - 1396; Metazoa - 17338; Fungi - /.../ Plants - 5037; Viruses - 0; Other Eukaryotes - 2996 (source: NCBI BLink). [Source:TAIR_LOCUS;Acc:AT2G25409]
Mn-A-H	2	10819963	7.55035	0.0527704	20	0	0	0	0.00127178	AT2G25420	10816749	10821053	AT2G25420	transducin family protein / WD-40 repeat family protein [Source:TAIR_LOCUS;Acc:AT2G25420]
Mn-A-H	2	10819963	7.55035	0.0527704	20	0	0	0	0.00127178	AT2G25430	10822370	10824916		epsin N-terminal homology (ENTH) domain-containing protein / clathrin assembly protein-related [Source:TAIR_LOCUS;Acc:AT2G25430]
Mn-A-H	2	10814757	6.93637	0.055409	21	0	0	0	0.00451791	AT2G25409	10815362	10815995		unknown protein; FUNCTIONS IN: molecular_function unknown; INVOLVED IN: biological_process unknown; LOCATED IN: cellular_component unknown; Has 30201 Blast hits to 17322 proteins in 780 species: Archae - 12; Bacteria - 1396; Metazoa - 17338; Fungi - /.../ Plants - 5037; Viruses - 0; Other Eukaryotes - 2996 (source: NCBI BLink). [Source:TAIR_LOCUS;Acc:AT2G25409]
Mn-A-H	2	10814757	6.93637	0.055409	21	0	0	0	0.00451791	AT2G25380	10810362	10812243		pseudogene of zinc finger protein-related [Source:TAIR_LOCUS;Acc:AT2G25380]
Mn-A-H	2	10814757	6.93637	0.055409	21	0	0	0	0.00451791	AT2G25400	10813839	10813911		pre-tRNA [Source:TAIR_LOCUS;Acc:AT2G25400]
Mn-A-H	2	10814757	6.93637	0.055409	21	0	0	0	0.00451791	AT2G25390	10812615	10813217		pseudogene, hypothetical protein [Source:TAIR_LOCUS;Acc:AT2G25390]
Mn-A-H	2	10814757	6.93637	0.055409	21	0	0	0	0.00451791	AT2G25410	10814470	10815994	ATL22	RING/U-box superfamily protein [Source:TAIR_LOCUS;Acc:AT2G25410]
Mn-A-H	2	5629032	6.47852	0.0527704	20	0	0	0	0.00399208	AT2G13510	5630001	5631107		unknown protein; BEST Arabidopsis thaliana protein match is: unknown protein (TAIR:AT2G13500.1); Has 136 Blast hits to 116 proteins in 8 species: Archae - 0; Bacteria - 0; Metazoa - 0; Fungi - 0; Plants - 136; Viruses - 0; Other Eukaryotes - 0 (sour /.../BI BLink). [Source:TAIR_LOCUS;Acc:AT2G13510]
Mn-A-H	2	5629032	6.47852	0.0527704	20	0	0	0	0.00399208	AT2G13500	5627936	5629099		unknown protein; BEST Arabidopsis thaliana protein match is: unknown protein (TAIR:AT2G41590.1); Has 126 Blast hits to 126 proteins in 7 species: Archae - 0; Bacteria - 0; Metazoa - 0; Fungi - 0; Plants - 126; Viruses - 0; Other Eukaryotes - 0 (sour /.../BI BLink). [Source:TAIR_LOCUS;Acc:AT2G13500]
Mn-C-H	2	10819963	6.77943	0.0527704	20	0	0	0	0.0972759	AT2G25409	10815362	10815995		unknown protein; FUNCTIONS IN: molecular_function unknown; INVOLVED IN: biological_process unknown; LOCATED IN: cellular_component unknown; Has 30201 Blast hits to 17322 proteins in 780 species: Archae - 12; Bacteria - 1396; Metazoa - 17338; Fungi - /.../ Plants - 5037; Viruses - 0; Other Eukaryotes - 2996 (source: NCBI BLink). [Source:TAIR_LOCUS;Acc:AT2G25409]
Mn-C-H	2	10819963	6.77943	0.0527704	20	0	0	0	0.0972759	AT2G25420	10816749	10821053	AT2G25420	transducin family protein / WD-40 repeat family protein [Source:TAIR_LOCUS;Acc:AT2G25420]
Mn-C-H	2	10819963	6.77943	0.0527704	20	0	0	0	0.0972759	AT2G25430	10822370	10824916		epsin N-terminal homology (ENTH) domain-containing protein / clathrin assembly protein-related [Source:TAIR_LOCUS;Acc:AT2G25430]
Mn-C-H	2	10839580	6.71268	0.0501319	19	0	0	0	0.000200093	AT2G25470	10838420	10841881	AtRLP21	receptor like protein 21 [Source:TAIR_LOCUS;Acc:AT2G25470]
Mn-C-H	2	10814757	6.20127	0.055409	21	0	0	0	0.00537068	AT2G25409	10815362	10815995		unknown protein; FUNCTIONS IN: molecular_function unknown; INVOLVED IN: biological_process unknown; LOCATED IN: cellular_component unknown; Has 30201 Blast hits to 17322 proteins in 780 species: Archae - 12; Bacteria - 1396; Metazoa - 17338; Fungi - /.../ Plants - 5037; Viruses - 0; Other Eukaryotes - 2996 (source: NCBI BLink). [Source:TAIR_LOCUS;Acc:AT2G25409]
Mn-C-H	2	10814757	6.20127	0.055409	21	0	0	0	0.00537068	AT2G25380	10810362	10812243		pseudogene of zinc finger protein-related [Source:TAIR_LOCUS;Acc:AT2G25380]
Mn-C-H	2	10814757	6.20127	0.055409	21	0	0	0	0.00537068	AT2G25400	10813839	10813911		pre-tRNA [Source:TAIR_LOCUS;Acc:AT2G25400]
Mn-C-H	2	10814757	6.20127	0.055409	21	0	0	0	0.00537068	AT2G25390	10812615	10813217		pseudogene, hypothetical protein [Source:TAIR_LOCUS;Acc:AT2G25390]
Mn-C-H	2	10814757	6.20127	0.055409	21	0	0	0	0.00537068	AT2G25410	10814470	10815994	ATL22	RING/U-box superfamily protein [Source:TAIR_LOCUS;Acc:AT2G25410]
RG-H	2	7386894	6.77658	0.0501319	19	0	0	0	0.00284976	AT2G16990	7383035	7387854		Major facilitator superfamily protein [Source:TAIR_LOCUS;Acc:AT2G16990]
S-A-H	2	12806314	6.58007	0.242744	92	0	0	0	0.00050509	AT2G30000	12803853	12804977		PHF5-like protein [Source:TAIR_LOCUS;Acc:AT2G30000]
S-A-H	2	12806314	6.58007	0.242744	92	0	0	0	0.00050509	AT2G30010	12805724	12809386	TBL45	TRICHOME BIREFRINGENCE-LIKE 45 [Source:TAIR_LOCUS;Acc:AT2G30010]
Ca-C-H	3	15369325	8.06265	0.0633245	24	0	0	0	6.72e-05	AT3G43440	15367596	15370059	JAZ11	jasmonate-zim-domain protein 11 [Source:TAIR_LOCUS;Acc:AT3G43440]
Fe-A-H	3	6977829	8.396	0.060686	23	0	0	0	0.00225109	AT3G20015	6978477	6980368	ASPG2	Eukaryotic aspartyl protease family protein [Source:TAIR_LOCUS;Acc:AT3G20015]
Fe-A-H	3	7001065	8.23858	0.0817942	31	0	0	0	0.000183403	AT3G20050	6998238	7002404	ATTCP-1	T-complex protein 1 alpha subunit [Source:TAIR_LOCUS;Acc:AT3G20050]
Fe-A-H	3	7001065	8.23858	0.0817942	31	0	0	0	0.000183403	AT3G20060	7002817	7004450	UBC19	ubiquitin-conjugating enzyme19 [Source:TAIR_LOCUS;Acc:AT3G20060]
Fe-A-H	3	22977827	8.02012	0.126649	48	0	0	0	0.000293791	AT3G62050	22978246	22979023	T17J13.10	Putative endonuclease or glycosyl hydrolase [Source:TAIR_LOCUS;Acc:AT3G62050]
Fe-A-H	3	22977827	8.02012	0.126649	48	0	0	0	0.000293791	AT3G62030	22973004	22975378	ROC4	rotamase CYP 4 [Source:TAIR_LOCUS;Acc:AT3G62030]
Fe-A-H	3	22977827	8.02012	0.126649	48	0	0	0	0.000293791	AT3G62040	22975276	22976583	F21F14.210	Haloacid dehalogenase-like hydrolase (HAD) superfamily protein [Source:TAIR_LOCUS;Acc:AT3G62040]
Fe-A-H	3	6918474	7.93857	0.0712401	27	0	0	0	9.18e-06	AT3G19890	6914910	6916142		F-box family protein [Source:TAIR_LOCUS;Acc:AT3G19890]
Fe-A-H	3	6918474	7.93857	0.0712401	27	0	0	0	9.18e-06	AT3G19895	6917294	6921556		RING/U-box superfamily protein [Source:TAIR_LOCUS;Acc:AT3G19895]
Fe-A-H	3	1093584	7.39862	0.0501319	19	0	0	0	0.00380981	AT3G04170	1094621	1095665		RmlC-like cupins superfamily protein [Source:TAIR_LOCUS;Acc:AT3G04170]
Fe-A-H	3	1093584	7.39862	0.0501319	19	0	0	0	0.00380981	AT3G04160	1091147	1094346	T6K12.22	unknown protein; Has 1711 Blast hits to 1353 proteins in 195 species: Archae - 0; Bacteria - 64; Metazoa - 693; Fungi - 201; Plants - 207; Viruses - 0; Other Eukaryotes - 546 (source: NCBI BLink). [Source:TAIR_LOCUS;Acc:AT3G04160]
Fe-A-H	3	1093584	7.39862	0.0501319	19	0	0	0	0.00380981	AT3G04180	1097475	1098422		RmlC-like cupins superfamily protein [Source:TAIR_LOCUS;Acc:AT3G04180]
Fe-A-H	3	1093584	7.39862	0.0501319	19	0	0	0	0.00380981	AT3G04150	1089417	1090468		RmlC-like cupins superfamily protein [Source:TAIR_LOCUS;Acc:AT3G04150]
Fe-A-H	3	6913938	7.29575	0.0738786	28	0	0	0	0.00017792	AT3G19890	6914910	6916142		F-box family protein [Source:TAIR_LOCUS;Acc:AT3G19890]
Fe-A-H	3	6913938	7.29575	0.0738786	28	0	0	0	0.00017792	AT3G19880	6911435	6912604		F-box and associated interaction domains-containing protein [Source:TAIR_LOCUS;Acc:AT3G19880]
Fe-A-H	3	22974524	7.28862	0.134565	51	0	0	0	0.0029012	AT3G62050	22978246	22979023	T17J13.10	Putative endonuclease or glycosyl hydrolase [Source:TAIR_LOCUS;Acc:AT3G62050]
Fe-A-H	3	22974524	7.28862	0.134565	51	0	0	0	0.0029012	AT3G62030	22973004	22975378	ROC4	rotamase CYP 4 [Source:TAIR_LOCUS;Acc:AT3G62030]
Fe-A-H	3	22974524	7.28862	0.134565	51	0	0	0	0.0029012	AT3G62020	22971358	22972268	GLP10	germin-like protein 10 [Source:TAIR_LOCUS;Acc:AT3G62020]
Fe-A-H	3	22974524	7.28862	0.134565	51	0	0	0	0.0029012	AT3G62040	22975276	22976583	F21F14.210	Haloacid dehalogenase-like hydrolase (HAD) superfamily protein [Source:TAIR_LOCUS;Acc:AT3G62040]
Fe-A-H	3	6908715	6.96887	0.0765172	29	0	0	0	0.000135303	AT3G19860	6903833	6906128	bHLH121	basic helix-loop-helix (bHLH) DNA-binding superfamily protein [Source:TAIR_LOCUS;Acc:AT3G19860]
Fe-A-H	3	6908715	6.96887	0.0765172	29	0	0	0	0.000135303	AT3G19880	6911435	6912604		F-box and associated interaction domains-containing protein [Source:TAIR_LOCUS;Acc:AT3G19880]
Fe-A-H	3	6908715	6.96887	0.0765172	29	0	0	0	0.000135303	AT3G19870	6907395	6911233		unknown protein; Has 84 Blast hits to 64 proteins in 35 species: Archae - 0; Bacteria - 0; Metazoa - 31; Fungi - 0; Plants - 24; Viruses - 0; Other Eukaryotes - 29 (source: NCBI BLink). [Source:TAIR_LOCUS;Acc:AT3G19870]
Fe-A-H	3	6974882	6.86662	0.0870712	33	0	0	0	0.000429332	AT3G20010	6971352	6976595		SNF2 domain-containing protein / helicase domain-containing protein / zinc finger protein-related [Source:TAIR_LOCUS;Acc:AT3G20010]
Fe-A-H	3	1130000	6.4886	0.0923483	35	0	0	0	0.0012576	AT3G04270	1127904	1128080	T6K12.11	unknown protein; Has 7 Blast hits to 7 proteins in 1 species: Archae - 0; Bacteria - 0; Metazoa - 0; Fungi - 0; Plants - 7; Viruses - 0; Other Eukaryotes - 0 (source: NCBI BLink). [Source:TAIR_LOCUS;Acc:AT3G04270]
Fe-A-H	3	1130000	6.4886	0.0923483	35	0	0	0	0.0012576	AT3G04280	1129944	1131094	ARR22	response regulator 22 [Source:TAIR_LOCUS;Acc:AT3G04280]
Fe-A-H	3	6840920	6.41177	0.0949868	36	0	0	0	0.00241613	AT3G19680	6840281	6842320	AT3G19680	Protein of unknown function (DUF1005) [Source:TAIR_LOCUS;Acc:AT3G19680]
Fe-A-H	3	6840920	6.41177	0.0949868	36	0	0	0	0.00241613	AT3G19690	6842220	6842856		CAP (Cysteine-rich secretory proteins, Antigen 5, and Pathogenesis-related 1 protein) superfamily protein [Source:TAIR_LOCUS;Acc:AT3G19690]
Fe-A-H	3	2126066	6.30628	0.0791557	30	0	0	0	0.000283659	AT3G06730	2124217	2126142	TRX P	Thioredoxin z [Source:TAIR_LOCUS;Acc:AT3G06730]
Fe-A-H	3	2126066	6.30628	0.0791557	30	0	0	0	0.000283659	AT3G06740	2126414	2127467	GATA15	GATA transcription factor 15 [Source:TAIR_LOCUS;Acc:AT3G06740]
Fe-A-H	3	2126066	6.30628	0.0791557	30	0	0	0	0.000283659	AT3G06750	2129623	2130315	F3E22.11	hydroxyproline-rich glycoprotein family protein [Source:TAIR_LOCUS;Acc:AT3G06750]
Fe-C-H	3	6918474	6.43064	0.0712401	27	0	0	0	2.62e-06	AT3G19890	6914910	6916142		F-box family protein [Source:TAIR_LOCUS;Acc:AT3G19890]
Fe-C-H	3	6918474	6.43064	0.0712401	27	0	0	0	2.62e-06	AT3G19895	6917294	6921556		RING/U-box superfamily protein [Source:TAIR_LOCUS;Acc:AT3G19895]
Fe-C-H	3	6977829	6.38562	0.060686	23	0	0	0	0.00164986	AT3G20015	6978477	6980368	ASPG2	Eukaryotic aspartyl protease family protein [Source:TAIR_LOCUS;Acc:AT3G20015]
Mn-A-H	3	23003986	10.6094	0.105541	40	0	0	0	0.000133991	AT3G62130	23004931	23007006	T17J13.90	Pyridoxal phosphate (PLP)-dependent transferases superfamily protein [Source:TAIR_LOCUS;Acc:AT3G62130]
Mn-A-H	3	23003986	10.6094	0.105541	40	0	0	0	0.000133991	AT3G62140	23007083	23008749		CONTAINS InterPro DOMAIN/s: NEFA-interacting nuclear protein NIP30, N-terminal (InterPro:IPR019331); Has 398 Blast hits to 395 proteins in 139 species: Archae - 0; Bacteria - 6; Metazoa - 193; Fungi - 83; Plants - 36; Viruses - 0; Other Eukaryotes - /.../ource: NCBI BLink). [Source:TAIR_LOCUS;Acc:AT3G62140]
Mn-A-H	3	23003986	10.6094	0.105541	40	0	0	0	0.000133991	AT3G62120	23001030	23004321	T17J13.80	Class II aaRS and biotin synthetases superfamily protein [Source:TAIR_LOCUS;Acc:AT3G62120]
Mn-A-H	3	6027178	8.82993	0.0501319	19	0	0	0	0.00484198	AT3G17611	6024795	6026443	ATRBL14	RHOMBOID-like protein 14 [Source:TAIR_LOCUS;Acc:AT3G17611]
Mn-A-H	3	6027178	8.82993	0.0501319	19	0	0	0	0.00484198	AT3G17620	6026446	6027694		F-box and associated interaction domains-containing protein [Source:TAIR_LOCUS;Acc:AT3G17620]
Mn-A-H	3	6027178	8.82993	0.0501319	19	0	0	0	0.00484198	AT3G17630	6029201	6031773	ATCHX19	cation/H+ exchanger 19 [Source:TAIR_LOCUS;Acc:AT3G17630]
Mn-A-H	3	6027178	8.82993	0.0501319	19	0	0	0	0.00484198	AT3G17626	6027994	6028633		structural constituent of ribosome [Source:TAIR_LOCUS;Acc:AT3G17626]
Mn-A-H	3	6027178	8.82993	0.0501319	19	0	0	0	0.00484198	AT3G17609	6023866	6024698	HYH	HY5-homolog [Source:TAIR_LOCUS;Acc:AT3G17609]
Mn-A-H	3	23026828	7.60234	0.116095	44	0	0	0	0.000220358	AT3G62200	23023437	23025732	T17J13.160	Putative endonuclease or glycosyl hydrolase [Source:TAIR_LOCUS;Acc:AT3G62200]
Mn-A-H	3	23026828	7.60234	0.116095	44	0	0	0	0.000220358	AT3G62220	23029100	23031155	T17J13.180	Protein kinase superfamily protein [Source:TAIR_LOCUS;Acc:AT3G62220]
Mn-A-H	3	23026828	7.60234	0.116095	44	0	0	0	0.000220358	AT3G62210	23026609	23028306	EDA32	Putative endonuclease or glycosyl hydrolase [Source:TAIR_LOCUS;Acc:AT3G62210]
Mn-A-H	3	9147766	7.29613	0.0527704	20	0	0	0	5.27e-05	AT3G25120	9149544	9151123	AT3G25120	Mitochondrial import inner membrane translocase subunit Tim17/Tim22/Tim23 family protein [Source:TAIR_LOCUS;Acc:AT3G25120]
Mn-A-H	3	9147766	7.29613	0.0527704	20	0	0	0	5.27e-05	AT3G25110	9146271	9148486	AtFaTA	fatA acyl-ACP thioesterase [Source:TAIR_LOCUS;Acc:AT3G25110]
Mn-A-H	3	9147766	7.29613	0.0527704	20	0	0	0	5.27e-05	AT3G25099	9143783	9143890		unknown protein; Has 30201 Blast hits to 17322 proteins in 780 species: Archae - 12; Bacteria - 1396; Metazoa - 17338; Fungi - 3422; Plants - 5037; Viruses - 0; Other Eukaryotes - 2996 (source: NCBI BLink). [Source:TAIR_LOCUS;Acc:AT3G25099]
Mn-A-H	3	9147766	7.29613	0.0527704	20	0	0	0	5.27e-05	AT3G25100	9143999	9146209	CDC45	cell division cycle 45 [Source:TAIR_LOCUS;Acc:AT3G25100]
Mn-A-H	3	9140743	6.83214	0.055409	21	0	0	0	0.000213683	AT3G25090	9140039	9141094		F-box associated ubiquitination effector family protein [Source:TAIR_LOCUS;Acc:AT3G25090]
Mn-A-H	3	9140743	6.83214	0.055409	21	0	0	0	0.000213683	AT3G25099	9143783	9143890		unknown protein; Has 30201 Blast hits to 17322 proteins in 780 species: Archae - 12; Bacteria - 1396; Metazoa - 17338; Fungi - 3422; Plants - 5037; Viruses - 0; Other Eukaryotes - 2996 (source: NCBI BLink). [Source:TAIR_LOCUS;Acc:AT3G25099]
Mn-A-H	3	9140743	6.83214	0.055409	21	0	0	0	0.000213683	AT3G25080	9136631	9138052		Protein of unknown function (DUF626) [Source:TAIR_LOCUS;Acc:AT3G25080]
Mn-A-H	3	9146019	6.83214	0.055409	21	0	0	0	0.000309587	AT3G25110	9146271	9148486	AtFaTA	fatA acyl-ACP thioesterase [Source:TAIR_LOCUS;Acc:AT3G25110]
Mn-A-H	3	9146019	6.83214	0.055409	21	0	0	0	0.000309587	AT3G25099	9143783	9143890		unknown protein; Has 30201 Blast hits to 17322 proteins in 780 species: Archae - 12; Bacteria - 1396; Metazoa - 17338; Fungi - 3422; Plants - 5037; Viruses - 0; Other Eukaryotes - 2996 (source: NCBI BLink). [Source:TAIR_LOCUS;Acc:AT3G25099]
Mn-A-H	3	9146019	6.83214	0.055409	21	0	0	0	0.000309587	AT3G25100	9143999	9146209	CDC45	cell division cycle 45 [Source:TAIR_LOCUS;Acc:AT3G25100]
Mn-A-H	3	8116635	6.77446	0.0501319	19	0	0	0	0.00117201	AT3G22900	8115177	8116253	NRPD7	RNA polymerase Rpb7-like, N-terminal domain [Source:TAIR_LOCUS;Acc:AT3G22900]
Mn-A-H	3	8116635	6.77446	0.0501319	19	0	0	0	0.00117201	AT3G22890	8112723	8114992	APS1	ATP sulfurylase 1 [Source:TAIR_LOCUS;Acc:AT3G22890]
Mn-A-H	3	8116635	6.77446	0.0501319	19	0	0	0	0.00117201	AT3G22910	8116335	8119388	ACA13	ATPase E1-E2 type family protein / haloacid dehalogenase-like hydrolase family protein [Source:TAIR_LOCUS;Acc:AT3G22910]
Mn-A-H	3	9028868	6.51308	0.0527704	20	0	0	0	0.000474334	AT3G24715	9025849	9029948		Protein kinase superfamily protein with octicosapeptide/Phox/Bem1p domain [Source:TAIR_LOCUS;Acc:AT3G24715]
Mn-A-H	3	9028868	6.51308	0.0527704	20	0	0	0	0.000474334	AT3G24730	9030006	9030894	AT3G24730	mRNA splicing factor, thioredoxin-like U5 snRNP [Source:TAIR_LOCUS;Acc:AT3G24730]
Mn-A-H	3	9028868	6.51308	0.0527704	20	0	0	0	0.000474334	AT3G24740	9031096	9033796	AT3G24740	Protein of unknown function (DUF1644) [Source:TAIR_LOCUS;Acc:AT3G24740]
Mn-A-H	3	9028868	6.51308	0.0527704	20	0	0	0	0.000474334	AT3G24710	9024167	9024367		FUNCTIONS IN: molecular_function unknown; INVOLVED IN: biological_process unknown; LOCATED IN: endomembrane system; BEST Arabidopsis thaliana protein match is: Flavodoxin family protein (TAIR:AT3G02280.1); Has 175 Blast hits to 175 proteins in 21 sp /.../ Archae - 0; Bacteria - 6; Metazoa - 0; Fungi - 0; Plants - 168; Viruses - 0; Other Eukaryotes - 1 (source: NCBI BLink). [Source:TAIR_LOCUS;Acc:…
Mn-A-H	3	9030514	6.51308	0.0527704	20	0	0	0	4.29e-06	AT3G24715	9025849	9029948		Protein kinase superfamily protein with octicosapeptide/Phox/Bem1p domain [Source:TAIR_LOCUS;Acc:AT3G24715]
Mn-A-H	3	9030514	6.51308	0.0527704	20	0	0	0	4.29e-06	AT3G24730	9030006	9030894	AT3G24730	mRNA splicing factor, thioredoxin-like U5 snRNP [Source:TAIR_LOCUS;Acc:AT3G24730]
Mn-A-H	3	9030514	6.51308	0.0527704	20	0	0	0	4.29e-06	AT3G24740	9031096	9033796	AT3G24740	Protein of unknown function (DUF1644) [Source:TAIR_LOCUS;Acc:AT3G24740]
Mn-C-H	3	23003986	9.84241	0.105541	40	0	0	0	0.00199658	AT3G62130	23004931	23007006	T17J13.90	Pyridoxal phosphate (PLP)-dependent transferases superfamily protein [Source:TAIR_LOCUS;Acc:AT3G62130]
Mn-C-H	3	23003986	9.84241	0.105541	40	0	0	0	0.00199658	AT3G62140	23007083	23008749		CONTAINS InterPro DOMAIN/s: NEFA-interacting nuclear protein NIP30, N-terminal (InterPro:IPR019331); Has 398 Blast hits to 395 proteins in 139 species: Archae - 0; Bacteria - 6; Metazoa - 193; Fungi - 83; Plants - 36; Viruses - 0; Other Eukaryotes - /.../ource: NCBI BLink). [Source:TAIR_LOCUS;Acc:AT3G62140]
Mn-C-H	3	23003986	9.84241	0.105541	40	0	0	0	0.00199658	AT3G62120	23001030	23004321	T17J13.80	Class II aaRS and biotin synthetases superfamily protein [Source:TAIR_LOCUS;Acc:AT3G62120]
Mn-C-H	3	6027178	7.99147	0.0501319	19	0	0	0	0.00229156	AT3G17611	6024795	6026443	ATRBL14	RHOMBOID-like protein 14 [Source:TAIR_LOCUS;Acc:AT3G17611]
Mn-C-H	3	6027178	7.99147	0.0501319	19	0	0	0	0.00229156	AT3G17620	6026446	6027694		F-box and associated interaction domains-containing protein [Source:TAIR_LOCUS;Acc:AT3G17620]
Mn-C-H	3	6027178	7.99147	0.0501319	19	0	0	0	0.00229156	AT3G17630	6029201	6031773	ATCHX19	cation/H+ exchanger 19 [Source:TAIR_LOCUS;Acc:AT3G17630]
Mn-C-H	3	6027178	7.99147	0.0501319	19	0	0	0	0.00229156	AT3G17626	6027994	6028633		structural constituent of ribosome [Source:TAIR_LOCUS;Acc:AT3G17626]
Mn-C-H	3	6027178	7.99147	0.0501319	19	0	0	0	0.00229156	AT3G17609	6023866	6024698	HYH	HY5-homolog [Source:TAIR_LOCUS;Acc:AT3G17609]
Mn-C-H	3	9147766	7.49636	0.0527704	20	0	0	0	0.000387609	AT3G25120	9149544	9151123	AT3G25120	Mitochondrial import inner membrane translocase subunit Tim17/Tim22/Tim23 family protein [Source:TAIR_LOCUS;Acc:AT3G25120]
Mn-C-H	3	9147766	7.49636	0.0527704	20	0	0	0	0.000387609	AT3G25110	9146271	9148486	AtFaTA	fatA acyl-ACP thioesterase [Source:TAIR_LOCUS;Acc:AT3G25110]
Mn-C-H	3	9147766	7.49636	0.0527704	20	0	0	0	0.000387609	AT3G25099	9143783	9143890		unknown protein; Has 30201 Blast hits to 17322 proteins in 780 species: Archae - 12; Bacteria - 1396; Metazoa - 17338; Fungi - 3422; Plants - 5037; Viruses - 0; Other Eukaryotes - 2996 (source: NCBI BLink). [Source:TAIR_LOCUS;Acc:AT3G25099]
Mn-C-H	3	9147766	7.49636	0.0527704	20	0	0	0	0.000387609	AT3G25100	9143999	9146209	CDC45	cell division cycle 45 [Source:TAIR_LOCUS;Acc:AT3G25100]
Mn-C-H	3	9140743	7.01181	0.055409	21	0	0	0	6.97e-05	AT3G25090	9140039	9141094		F-box associated ubiquitination effector family protein [Source:TAIR_LOCUS;Acc:AT3G25090]
Mn-C-H	3	9140743	7.01181	0.055409	21	0	0	0	6.97e-05	AT3G25099	9143783	9143890		unknown protein; Has 30201 Blast hits to 17322 proteins in 780 species: Archae - 12; Bacteria - 1396; Metazoa - 17338; Fungi - 3422; Plants - 5037; Viruses - 0; Other Eukaryotes - 2996 (source: NCBI BLink). [Source:TAIR_LOCUS;Acc:AT3G25099]
Mn-C-H	3	9140743	7.01181	0.055409	21	0	0	0	6.97e-05	AT3G25080	9136631	9138052		Protein of unknown function (DUF626) [Source:TAIR_LOCUS;Acc:AT3G25080]
Mn-C-H	3	9146019	7.01181	0.055409	21	0	0	0	0.000173271	AT3G25110	9146271	9148486	AtFaTA	fatA acyl-ACP thioesterase [Source:TAIR_LOCUS;Acc:AT3G25110]
Mn-C-H	3	9146019	7.01181	0.055409	21	0	0	0	0.000173271	AT3G25099	9143783	9143890		unknown protein; Has 30201 Blast hits to 17322 proteins in 780 species: Archae - 12; Bacteria - 1396; Metazoa - 17338; Fungi - 3422; Plants - 5037; Viruses - 0; Other Eukaryotes - 2996 (source: NCBI BLink). [Source:TAIR_LOCUS;Acc:AT3G25099]
Mn-C-H	3	9146019	7.01181	0.055409	21	0	0	0	0.000173271	AT3G25100	9143999	9146209	CDC45	cell division cycle 45 [Source:TAIR_LOCUS;Acc:AT3G25100]
Mn-C-H	3	23026828	6.88813	0.116095	44	0	0	0	0.000173271	AT3G62200	23023437	23025732	T17J13.160	Putative endonuclease or glycosyl hydrolase [Source:TAIR_LOCUS;Acc:AT3G62200]
Mn-C-H	3	23026828	6.88813	0.116095	44	0	0	0	0.000173271	AT3G62220	23029100	23031155	T17J13.180	Protein kinase superfamily protein [Source:TAIR_LOCUS;Acc:AT3G62220]
Mn-C-H	3	23026828	6.88813	0.116095	44	0	0	0	0.000173271	AT3G62210	23026609	23028306	EDA32	Putative endonuclease or glycosyl hydrolase [Source:TAIR_LOCUS;Acc:AT3G62210]
Mn-C-H	3	9028868	6.26793	0.0527704	20	0	0	0	0.0022589	AT3G24715	9025849	9029948		Protein kinase superfamily protein with octicosapeptide/Phox/Bem1p domain [Source:TAIR_LOCUS;Acc:AT3G24715]
Mn-C-H	3	9028868	6.26793	0.0527704	20	0	0	0	0.0022589	AT3G24730	9030006	9030894	AT3G24730	mRNA splicing factor, thioredoxin-like U5 snRNP [Source:TAIR_LOCUS;Acc:AT3G24730]
Mn-C-H	3	9028868	6.26793	0.0527704	20	0	0	0	0.0022589	AT3G24740	9031096	9033796	AT3G24740	Protein of unknown function (DUF1644) [Source:TAIR_LOCUS;Acc:AT3G24740]
Mn-C-H	3	9028868	6.26793	0.0527704	20	0	0	0	0.0022589	AT3G24710	9024167	9024367		FUNCTIONS IN: molecular_function unknown; INVOLVED IN: biological_process unknown; LOCATED IN: endomembrane system; BEST Arabidopsis thaliana protein match is: Flavodoxin family protein (TAIR:AT3G02280.1); Has 175 Blast hits to 175 proteins in 21 sp /.../ Archae - 0; Bacteria - 6; Metazoa - 0; Fungi - 0; Plants - 168; Viruses - 0; Other Eukaryotes - 1 (source: NCBI BLink). [Source:TAIR_LOCUS;Acc:…
Mn-C-H	3	9030514	6.26793	0.0527704	20	0	0	0	0.000208318	AT3G24715	9025849	9029948		Protein kinase superfamily protein with octicosapeptide/Phox/Bem1p domain [Source:TAIR_LOCUS;Acc:AT3G24715]
Mn-C-H	3	9030514	6.26793	0.0527704	20	0	0	0	0.000208318	AT3G24730	9030006	9030894	AT3G24730	mRNA splicing factor, thioredoxin-like U5 snRNP [Source:TAIR_LOCUS;Acc:AT3G24730]
Mn-C-H	3	9030514	6.26793	0.0527704	20	0	0	0	0.000208318	AT3G24740	9031096	9033796	AT3G24740	Protein of unknown function (DUF1644) [Source:TAIR_LOCUS;Acc:AT3G24740]
Na-C-H	3	14647687	6.22432	0.137203	52	0	0	0	0.00138617	AT3G42540	14645107	14646442		transposable element gene [Source:TAIR_LOCUS;Acc:AT3G42540]
Na-C-H	3	14647687	6.22432	0.137203	52	0	0	0	0.00138617	AT3G42542	14649989	14650234		Encodes a defensin-like (DEFL) family protein. [Source:TAIR_LOCUS;Acc:AT3G42542]
Ca-A-H	4	13321520	6.71281	0.0844327	32	0	0	0	0.00156444	AT4G26320	13317100	13317470	AGP13	arabinogalactan protein 13 [Source:TAIR_LOCUS;Acc:AT4G26320]
Ca-A-H	4	13321520	6.71281	0.0844327	32	0	0	0	0.00156444	AT4G26330	13320408	13323461	UNE17	Subtilisin-like serine endopeptidase family protein [Source:TAIR_LOCUS;Acc:AT4G26330]
Ca-A-H	4	13321520	6.71281	0.0844327	32	0	0	0	0.00156444	AT4G26340	13324130	13325590		F-box/RNI-like/FBD-like domains-containing protein [Source:TAIR_LOCUS;Acc:AT4G26340]
Ca-C-H	4	13344325	7.77204	0.0765172	29	0	0	0	0.00642097	AT4G26400	13344808	13346597	M3E9.170	RING/U-box superfamily protein [Source:TAIR_LOCUS;Acc:AT4G26400]
Ca-C-H	4	13344325	7.77204	0.0765172	29	0	0	0	0.00642097	AT4G26385	13341493	13341566		pre-tRNA [Source:TAIR_LOCUS;Acc:AT4G26385]
Ca-C-H	4	13344325	7.77204	0.0765172	29	0	0	0	0.00642097	AT4G26410	13346654	13349016	M3E9.160	Uncharacterised conserved protein UCP022280 [Source:TAIR_LOCUS;Acc:AT4G26410]
Ca-C-H	4	13344325	7.77204	0.0765172	29	0	0	0	0.00642097	AT4G26390	13342207	13344418		Pyruvate kinase family protein [Source:TAIR_LOCUS;Acc:AT4G26390]
Ca-C-H	4	13345538	6.94426	0.060686	23	0	0	0	0.00161505	AT4G26400	13344808	13346597	M3E9.170	RING/U-box superfamily protein [Source:TAIR_LOCUS;Acc:AT4G26400]
Ca-C-H	4	13345538	6.94426	0.060686	23	0	0	0	0.00161505	AT4G26385	13341493	13341566		pre-tRNA [Source:TAIR_LOCUS;Acc:AT4G26385]
Ca-C-H	4	13345538	6.94426	0.060686	23	0	0	0	0.00161505	AT4G26410	13346654	13349016	M3E9.160	Uncharacterised conserved protein UCP022280 [Source:TAIR_LOCUS;Acc:AT4G26410]
Ca-C-H	4	13345538	6.94426	0.060686	23	0	0	0	0.00161505	AT4G26390	13342207	13344418		Pyruvate kinase family protein [Source:TAIR_LOCUS;Acc:AT4G26390]
Ca-C-H	4	13346975	6.60225	0.0633245	24	0	0	0	4.4e-05	AT4G26400	13344808	13346597	M3E9.170	RING/U-box superfamily protein [Source:TAIR_LOCUS;Acc:AT4G26400]
Ca-C-H	4	13346975	6.60225	0.0633245	24	0	0	0	4.4e-05	AT4G26410	13346654	13349016	M3E9.160	Uncharacterised conserved protein UCP022280 [Source:TAIR_LOCUS;Acc:AT4G26410]
Ca-C-H	4	13346975	6.60225	0.0633245	24	0	0	0	4.4e-05	AT4G26390	13342207	13344418		Pyruvate kinase family protein [Source:TAIR_LOCUS;Acc:AT4G26390]
Ca-C-H	4	13347904	6.60225	0.0633245	24	0	0	0	0.002092	AT4G26400	13344808	13346597	M3E9.170	RING/U-box superfamily protein [Source:TAIR_LOCUS;Acc:AT4G26400]
Ca-C-H	4	13347904	6.60225	0.0633245	24	0	0	0	0.002092	AT4G26420	13350796	13352569	GAMT1	S-adenosyl-L-methionine-dependent methyltransferases superfamily protein [Source:TAIR_LOCUS;Acc:AT4G26420]
Ca-C-H	4	13347904	6.60225	0.0633245	24	0	0	0	0.002092	AT4G26410	13346654	13349016	M3E9.160	Uncharacterised conserved protein UCP022280 [Source:TAIR_LOCUS;Acc:AT4G26410]
Ca-C-H	4	4193002	6.21072	0.218997	83	0	0	0	0.000517726	AT4G07390	4195680	4197571		Mannose-P-dolichol utilization defect 1 protein [Source:TAIR_LOCUS;Acc:AT4G07390]
Ca-C-H	4	4193002	6.21072	0.218997	83	0	0	0	0.000517726	AT4G07380	4192429	4193016	F28D6.12	unknown protein; Has 30201 Blast hits to 17322 proteins in 780 species: Archae - 12; Bacteria - 1396; Metazoa - 17338; Fungi - 3422; Plants - 5037; Viruses - 0; Other Eukaryotes - 2996 (source: NCBI BLink). [Source:TAIR_LOCUS;Acc:AT4G07380]
Fe-A-H	4	18095709	6.60375	0.0817942	31	0	0	0	0.000294864	AT4G38760	18084908	18096166		Protein of unknown function (DUF3414) [Source:TAIR_LOCUS;Acc:AT4G38760]
Fe-A-H	4	18095709	6.60375	0.0817942	31	0	0	0	0.000294864	AT4G38770	18096809	18098565	PRP4	proline-rich protein 4 [Source:TAIR_LOCUS;Acc:AT4G38770]
Fe-A-H	4	9987108	6.1982	0.055409	21	0	0	0	0.000319123	AT4G18000	9989753	9990136	AT4G18000	unknown protein; Has 2 Blast hits to 2 proteins in 1 species: Archae - 0; Bacteria - 0; Metazoa - 0; Fungi - 0; Plants - 2; Viruses - 0; Other Eukaryotes - 0 (source: NCBI BLink). [Source:TAIR_LOCUS;Acc:AT4G18000]
Fe-A-H	4	9987108	6.1982	0.055409	21	0	0	0	0.000319123	AT4G17998	9989476	9989613		unknown protein; Has 30201 Blast hits to 17322 proteins in 780 species: Archae - 12; Bacteria - 1396; Metazoa - 17338; Fungi - 3422; Plants - 5037; Viruses - 0; Other Eukaryotes - 2996 (source: NCBI BLink). [Source:TAIR_LOCUS;Acc:AT4G17998]
Fe-A-H	4	9987108	6.1982	0.055409	21	0	0	0	0.000319123	AT4G17990	9984386	9985805		unknown protein; BEST Arabidopsis thaliana protein match is: unknown protein (TAIR:AT4G17700.1); Has 134 Blast hits to 131 proteins in 2 species: Archae - 0; Bacteria - 0; Metazoa - 0; Fungi - 0; Plants - 134; Viruses - 0; Other Eukaryotes - 0 (sour /.../BI BLink). [Source:TAIR_LOCUS;Acc:AT4G17990]
Fe-A-H	4	9800567	6.19563	0.0791557	30	0	0	0	4.86e-05	AT4G17600	9803705	9804872	LIL3:1	Chlorophyll A-B binding family protein [Source:TAIR_LOCUS;Acc:AT4G17600]
Fe-A-H	4	9800567	6.19563	0.0791557	30	0	0	0	4.86e-05	AT4G17590	9800843	9802591		CONTAINS InterPro DOMAIN/s: Bacterial Fmu (Sun)/eukaryotic nucleolar NOL1/Nop2p (InterPro:IPR001678); BEST Arabidopsis thaliana protein match is: S-adenosyl-L-methionine-dependent methyltransferases superfamily protein (TAIR:AT4G26600.1); Has 459 Bl /.../ts to 368 proteins in 186 species: Archae - 2; Bacteria - 0; Metazoa - 137; Fungi - 144; Plants - 100; Viruses - 0; Other Eukaryotes - 76 (sourc…
Fe-A-H	4	9800567	6.19563	0.0791557	30	0	0	0	4.86e-05	AT4G17587	9796096	9797242		transposable element gene [Source:TAIR_LOCUS;Acc:AT4G17587]
Fe-C-H	4	18095709	6.25379	0.0817942	31	0	0	0	0.000845313	AT4G38760	18084908	18096166		Protein of unknown function (DUF3414) [Source:TAIR_LOCUS;Acc:AT4G38760]
Fe-C-H	4	18095709	6.25379	0.0817942	31	0	0	0	0.000845313	AT4G38770	18096809	18098565	PRP4	proline-rich protein 4 [Source:TAIR_LOCUS;Acc:AT4G38770]
Mg-A-H	4	12135270	6.2734	0.187335	71	0	0	0	0.00244457	AT4G23170	12135093	12136157	EP1	receptor-like protein kinase-related family protein [Source:TAIR_LOCUS;Acc:AT4G23170]
Mn-A-H	4	2462330	7.81573	0.0738786	28	0	0	0	0.00891554	AT4G04860	2459880	2461739	DER2.2	DERLIN-2.2 [Source:TAIR_LOCUS;Acc:AT4G04860]
Mn-A-H	4	2462330	7.81573	0.0738786	28	0	0	0	0.00891554	AT4G04880	2464859	2467166		adenosine/AMP deaminase family protein [Source:TAIR_LOCUS;Acc:AT4G04880]
Mn-A-H	4	2462330	7.81573	0.0738786	28	0	0	0	0.00891554	AT4G04870	2461674	2464143	CLS	cardiolipin synthase [Source:TAIR_LOCUS;Acc:AT4G04870]
Mn-C-H	4	2462330	7.31747	0.0738786	28	0	0	0	0.00474656	AT4G04860	2459880	2461739	DER2.2	DERLIN-2.2 [Source:TAIR_LOCUS;Acc:AT4G04860]
Mn-C-H	4	2462330	7.31747	0.0738786	28	0	0	0	0.00474656	AT4G04880	2464859	2467166		adenosine/AMP deaminase family protein [Source:TAIR_LOCUS;Acc:AT4G04880]
Mn-C-H	4	2462330	7.31747	0.0738786	28	0	0	0	0.00474656	AT4G04870	2461674	2464143	CLS	cardiolipin synthase [Source:TAIR_LOCUS;Acc:AT4G04870]
Mn-C-H	4	2080234	7.07613	0.0580475	22	0	0	0	0.000379086	AT4G04296	2081829	2083240		transposable element gene [Source:TAIR_LOCUS;Acc:AT4G04296]
Mn-C-H	4	2080234	7.07613	0.0580475	22	0	0	0	0.000379086	AT4G04293	2076832	2077361		transposable element gene [Source:TAIR_LOCUS;Acc:AT4G04293]
Ca-A-H	5	10513685	6.74514	0.0870712	33	0	0	0	5.59e-05	AT5G28527	10513366	10514577		pseudogene, hypothetical protein [Source:TAIR_LOCUS;Acc:AT5G28527]
Ca-A-H	5	10513685	6.74514	0.0870712	33	0	0	0	5.59e-05	AT5G28525	10511290	10512803		pseudogene, hypothetical protein [Source:TAIR_LOCUS;Acc:AT5G28525]
Fe-A-H	5	23896695	8.61157	0.055409	21	0	0	0	0.000474095	AT5G59220	23894404	23896619	HAI1	highly ABA-induced PP2C gene 1 [Source:TAIR_LOCUS;Acc:AT5G59220]
Fe-A-H	5	23898240	8.61157	0.055409	21	0	0	0	0.00695449	AT5G59230	23901555	23902379		transcription factor-related [Source:TAIR_LOCUS;Acc:AT5G59230]
Fe-A-H	5	23898240	8.61157	0.055409	21	0	0	0	0.00695449	AT5G59220	23894404	23896619	HAI1	highly ABA-induced PP2C gene 1 [Source:TAIR_LOCUS;Acc:AT5G59220]
Fe-A-H	5	26559749	7.82053	0.0659631	25	0	0	0	0.000218809	AT5G66540	26556333	26559427		FUNCTIONS IN: molecular_function unknown; INVOLVED IN: rRNA processing; LOCATED IN: cytosol, nucleolus, nucleus; EXPRESSED IN: 22 plant structures; EXPRESSED DURING: 12 growth stages; CONTAINS InterPro DOMAIN/s: U3 small nucleolar ribonucleoprotein /.../x, subunit Mpp10p (InterPro:IPR012173), Mpp10 protein (InterPro:IPR007151); Has 30201 Blast hits to 17322 proteins in 780 species: Archae - 12; B…
Fe-A-H	5	26559749	7.82053	0.0659631	25	0	0	0	0.000218809	AT5G66535	26556023	26556096		pre-tRNA [Source:TAIR_LOCUS;Acc:AT5G66535]
Fe-A-H	5	26559749	7.82053	0.0659631	25	0	0	0	0.000218809	AT5G66550	26559584	26561216		Maf-like protein [Source:TAIR_LOCUS;Acc:AT5G66550]
Fe-A-H	5	6664390	7.11297	0.105541	40	0	0	0	0.000418723	AT5G19720	6667664	6668587		Ribosomal protein L25/Gln-tRNA synthetase, anti-codon-binding domain [Source:TAIR_LOCUS;Acc:AT5G19720]
Fe-A-H	5	6664390	7.11297	0.105541	40	0	0	0	0.000418723	AT5G19710	6664745	6666107		BEST Arabidopsis thaliana protein match is: HPT phosphotransmitter 4 (TAIR:AT3G16360.2); Has 1807 Blast hits to 1807 proteins in 277 species: Archae - 0; Bacteria - 0; Metazoa - 736; Fungi - 347; Plants - 385; Viruses - 0; Other Eukaryotes - 339 (so /.../NCBI BLink). [Source:TAIR_LOCUS;Acc:AT5G19710]
Fe-A-H	5	6664390	7.11297	0.105541	40	0	0	0	0.000418723	AT5G19700	6660821	6662347		MATE efflux family protein [Source:TAIR_LOCUS;Acc:AT5G19700]
Fe-A-H	5	23911829	6.77007	0.0686016	26	0	0	0	0.00154543	AT5G59270	23911151	23913235		Concanavalin A-like lectin protein kinase family protein [Source:TAIR_LOCUS;Acc:AT5G59270]
Fe-A-H	5	23911829	6.77007	0.0686016	26	0	0	0	0.00154543	AT5G59260	23907901	23909925	LECRK21	Concanavalin A-like lectin protein kinase family protein [Source:TAIR_LOCUS;Acc:AT5G59260]
Fe-A-H	5	23911829	6.77007	0.0686016	26	0	0	0	0.00154543	AT5G59280	23914141	23915139	APUM16	pumilio 16 [Source:TAIR_LOCUS;Acc:AT5G59280]
Fe-A-H	5	23841906	6.74147	0.0712401	27	0	0	0	2.38e-07	AT5G59055	23844206	23844277		pre-tRNA [Source:TAIR_LOCUS;Acc:AT5G59055]
Fe-A-H	5	23841906	6.74147	0.0712401	27	0	0	0	2.38e-07	AT5G59050	23839157	23842677	K18B18.4	unknown protein; BEST Arabidopsis thaliana protein match is: unknown protein (TAIR:AT3G54000.1); Has 35333 Blast hits to 34131 proteins in 2444 species: Archae - 798; Bacteria - 22429; Metazoa - 974; Fungi - 991; Plants - 531; Viruses - 0; Other Euk /.../s - 9610 (source: NCBI BLink). [Source:TAIR_LOCUS;Acc:AT5G59050]
Fe-A-H	5	23841906	6.74147	0.0712401	27	0	0	0	2.38e-07	AT5G59060	23844301	23844777		BEST Arabidopsis thaliana protein match is: RNA-directed DNA polymerase (reverse transcriptase)-related family protein (TAIR:AT5G18880.1); Has 1807 Blast hits to 1807 proteins in 277 species: Archae - 0; Bacteria - 0; Metazoa - 736; Fungi - 347; Pla /.../385; Viruses - 0; Other Eukaryotes - 339 (source: NCBI BLink). [Source:TAIR_LOCUS;Acc:AT5G59060]
Fe-A-H	5	21354505	6.72944	0.0765172	29	0	0	0	1.67e-06	AT5G52630	21350375	21352141	MEF1	mitochondrial RNAediting factor 1 [Source:TAIR_LOCUS;Acc:AT5G52630]
Fe-A-H	5	21354505	6.72944	0.0765172	29	0	0	0	1.67e-06	AT5G52650	21355555	21357105	RPS10C	RNA binding Plectin/S10 domain-containing protein [Source:TAIR_LOCUS;Acc:AT5G52650]
Fe-A-H	5	21354505	6.72944	0.0765172	29	0	0	0	1.67e-06	AT5G52640	21352399	21355361	HSP81-1	heat shock protein 90.1 [Source:TAIR_LOCUS;Acc:AT5G52640]
Fe-A-H	5	6658819	6.66077	0.113456	43	0	0	0	0.0044353	AT5G19700	6660821	6662347		MATE efflux family protein [Source:TAIR_LOCUS;Acc:AT5G19700]
Fe-A-H	5	23912413	6.6222	0.0712401	27	0	0	0	0.00235844	AT5G59270	23911151	23913235		Concanavalin A-like lectin protein kinase family protein [Source:TAIR_LOCUS;Acc:AT5G59270]
Fe-A-H	5	23912413	6.6222	0.0712401	27	0	0	0	0.00235844	AT5G59260	23907901	23909925	LECRK21	Concanavalin A-like lectin protein kinase family protein [Source:TAIR_LOCUS;Acc:AT5G59260]
Fe-A-H	5	23912413	6.6222	0.0712401	27	0	0	0	0.00235844	AT5G59280	23914141	23915139	APUM16	pumilio 16 [Source:TAIR_LOCUS;Acc:AT5G59280]
Fe-A-H	5	20938348	6.542	0.060686	23	0	0	0	0.00275284	AT5G51545	20936426	20937413	LPA2	low psii accumulation2 [Source:TAIR_LOCUS;Acc:AT5G51545]
Fe-A-H	5	20938348	6.542	0.060686	23	0	0	0	0.00275284	AT5G51550	20939494	20940895	EXL3	EXORDIUM like 3 [Source:TAIR_LOCUS;Acc:AT5G51550]
Fe-A-H	5	22227217	6.52142	0.0870712	33	0	0	0	7.95e-05	AT5G54700	22223096	22225509		Ankyrin repeat family protein [Source:TAIR_LOCUS;Acc:AT5G54700]
Fe-A-H	5	22227217	6.52142	0.0870712	33	0	0	0	7.95e-05	AT5G54710	22227574	22230500	AT5G54710	Ankyrin repeat family protein [Source:TAIR_LOCUS;Acc:AT5G54710]
Fe-A-H	5	6664307	6.26461	0.105541	40	0	0	0	0.000584602	AT5G19720	6667664	6668587		Ribosomal protein L25/Gln-tRNA synthetase, anti-codon-binding domain [Source:TAIR_LOCUS;Acc:AT5G19720]
Fe-A-H	5	6664307	6.26461	0.105541	40	0	0	0	0.000584602	AT5G19710	6664745	6666107		BEST Arabidopsis thaliana protein match is: HPT phosphotransmitter 4 (TAIR:AT3G16360.2); Has 1807 Blast hits to 1807 proteins in 277 species: Archae - 0; Bacteria - 0; Metazoa - 736; Fungi - 347; Plants - 385; Viruses - 0; Other Eukaryotes - 339 (so /.../NCBI BLink). [Source:TAIR_LOCUS;Acc:AT5G19710]
Fe-A-H	5	6664307	6.26461	0.105541	40	0	0	0	0.000584602	AT5G19700	6660821	6662347		MATE efflux family protein [Source:TAIR_LOCUS;Acc:AT5G19700]
Fe-A-H	5	17860175	6.22875	0.0501319	19	0	0	0	0.00418395	AT5G44330	17857325	17859056		Tetratricopeptide repeat (TPR)-like superfamily protein [Source:TAIR_LOCUS;Acc:AT5G44330]
Fe-A-H	5	17860175	6.22875	0.0501319	19	0	0	0	0.00418395	AT5G44345	17862113	17863079		F-box associated ubiquitination effector family protein [Source:TAIR_LOCUS;Acc:AT5G44345]
Fe-A-H	5	17860175	6.22875	0.0501319	19	0	0	0	0.00418395	AT5G44340	17859195	17861101	TUB4	tubulin beta chain 4 [Source:TAIR_LOCUS;Acc:AT5G44340]
Fe-C-H	5	26529933	7.49636	0.0791557	30	0	0	0	0.00172615	AT5G66440	26530235	26531097		unknown protein; BEST Arabidopsis thaliana protein match is: unknown protein (TAIR:AT4G34560.1); Has 1807 Blast hits to 1807 proteins in 277 species: Archae - 0; Bacteria - 0; Metazoa - 736; Fungi - 347; Plants - 385; Viruses - 0; Other Eukaryotes - /.../source: NCBI BLink). [Source:TAIR_LOCUS;Acc:AT5G66440]
Fe-C-H	5	26529933	7.49636	0.0791557	30	0	0	0	0.00172615	AT5G66430	26525410	26526799		S-adenosyl-L-methionine-dependent methyltransferases superfamily protein [Source:TAIR_LOCUS;Acc:AT5G66430]
Fe-C-H	5	23841906	7.22819	0.0712401	27	0	0	0	0.00117725	AT5G59055	23844206	23844277		pre-tRNA [Source:TAIR_LOCUS;Acc:AT5G59055]
Fe-C-H	5	23841906	7.22819	0.0712401	27	0	0	0	0.00117725	AT5G59050	23839157	23842677	K18B18.4	unknown protein; BEST Arabidopsis thaliana protein match is: unknown protein (TAIR:AT3G54000.1); Has 35333 Blast hits to 34131 proteins in 2444 species: Archae - 798; Bacteria - 22429; Metazoa - 974; Fungi - 991; Plants - 531; Viruses - 0; Other Euk /.../s - 9610 (source: NCBI BLink). [Source:TAIR_LOCUS;Acc:AT5G59050]
Fe-C-H	5	23841906	7.22819	0.0712401	27	0	0	0	0.00117725	AT5G59060	23844301	23844777		BEST Arabidopsis thaliana protein match is: RNA-directed DNA polymerase (reverse transcriptase)-related family protein (TAIR:AT5G18880.1); Has 1807 Blast hits to 1807 proteins in 277 species: Archae - 0; Bacteria - 0; Metazoa - 736; Fungi - 347; Pla /.../385; Viruses - 0; Other Eukaryotes - 339 (source: NCBI BLink). [Source:TAIR_LOCUS;Acc:AT5G59060]
Fe-C-H	5	23896695	7.00651	0.055409	21	0	0	0	3.27e-05	AT5G59220	23894404	23896619	HAI1	highly ABA-induced PP2C gene 1 [Source:TAIR_LOCUS;Acc:AT5G59220]
Fe-C-H	5	23898240	7.00651	0.055409	21	0	0	0	0.00175393	AT5G59230	23901555	23902379		transcription factor-related [Source:TAIR_LOCUS;Acc:AT5G59230]
Fe-C-H	5	23898240	7.00651	0.055409	21	0	0	0	0.00175393	AT5G59220	23894404	23896619	HAI1	highly ABA-induced PP2C gene 1 [Source:TAIR_LOCUS;Acc:AT5G59220]
Fe-C-H	5	6658819	6.89452	0.113456	43	0	0	0	0.0118344	AT5G19700	6660821	6662347		MATE efflux family protein [Source:TAIR_LOCUS;Acc:AT5G19700]
Fe-C-H	5	23863822	6.69209	0.0738786	28	0	0	0	0.000239432	AT5G59120	23864730	23868052	ATSBT4.13	subtilase 4.13 [Source:TAIR_LOCUS;Acc:AT5G59120]
Fe-C-H	5	23863822	6.69209	0.0738786	28	0	0	0	0.000239432	AT5G59100	23858894	23862129		Subtilisin-like serine endopeptidase family protein [Source:TAIR_LOCUS;Acc:AT5G59100]
Fe-C-H	5	23863822	6.69209	0.0738786	28	0	0	0	0.000239432	AT5G59110	23863530	23864048		subtilisin-like serine protease-related [Source:TAIR_LOCUS;Acc:AT5G59110]
Fe-C-H	5	23863822	6.69209	0.0738786	28	0	0	0	0.000239432	AT5G59105	23862459	23863053		Defensin-like (DEFL) family protein [Source:TAIR_LOCUS;Acc:AT5G59105]
Fe-C-H	5	26559749	6.52663	0.0659631	25	0	0	0	0.00536448	AT5G66540	26556333	26559427		FUNCTIONS IN: molecular_function unknown; INVOLVED IN: rRNA processing; LOCATED IN: cytosol, nucleolus, nucleus; EXPRESSED IN: 22 plant structures; EXPRESSED DURING: 12 growth stages; CONTAINS InterPro DOMAIN/s: U3 small nucleolar ribonucleoprotein /.../x, subunit Mpp10p (InterPro:IPR012173), Mpp10 protein (InterPro:IPR007151); Has 30201 Blast hits to 17322 proteins in 780 species: Archae - 12; B…
Fe-C-H	5	26559749	6.52663	0.0659631	25	0	0	0	0.00536448	AT5G66535	26556023	26556096		pre-tRNA [Source:TAIR_LOCUS;Acc:AT5G66535]
Fe-C-H	5	26559749	6.52663	0.0659631	25	0	0	0	0.00536448	AT5G66550	26559584	26561216		Maf-like protein [Source:TAIR_LOCUS;Acc:AT5G66550]
Fe-C-H	5	2890675	6.36353	0.0738786	28	0	0	0	0.00078845	AT5G09320	2888655	2892016	VPS9B	Vacuolar sorting protein 9 (VPS9) domain [Source:TAIR_LOCUS;Acc:AT5G09320]
Fe-C-H	5	2890675	6.36353	0.0738786	28	0	0	0	0.00078845	AT5G09330	2892365	2895422	VNI1	NAC domain containing protein 82 [Source:TAIR_LOCUS;Acc:AT5G09330]
Fe-C-H	5	2890675	6.36353	0.0738786	28	0	0	0	0.00078845	AT5G09310	2887192	2888538		CONTAINS InterPro DOMAIN/s: Gamma-secretase aspartyl protease complex, presenilin enhancer-2 subunit (InterPro:IPR019379); Has 168 Blast hits to 168 proteins in 71 species: Archae - 0; Bacteria - 0; Metazoa - 126; Fungi - 0; Plants - 36; Viruses - 0 /.../r Eukaryotes - 6 (source: NCBI BLink). [Source:TAIR_LOCUS;Acc:AT5G09310]
Fe-C-H	5	2881109	6.27772	0.0738786	28	0	0	0	0.00131983	AT5G09270	2878884	2880816	T5E8_70	unknown protein; Has 30201 Blast hits to 17322 proteins in 780 species: Archae - 12; Bacteria - 1396; Metazoa - 17338; Fungi - 3422; Plants - 5037; Viruses - 0; Other Eukaryotes - 2996 (source: NCBI BLink). [Source:TAIR_LOCUS;Acc:AT5G09270]
Fe-C-H	5	2881109	6.27772	0.0738786	28	0	0	0	0.00131983	AT5G09290	2882427	2884229	AT5G09290	Inositol monophosphatase family protein [Source:TAIR_LOCUS;Acc:AT5G09290]
Fe-C-H	5	2881109	6.27772	0.0738786	28	0	0	0	0.00131983	AT5G09280	2880423	2881597	T5E8_80	Pectin lyase-like superfamily protein [Source:TAIR_LOCUS;Acc:AT5G09280]
Fe-C-H	5	2881109	6.27772	0.0738786	28	0	0	0	0.00131983	AT5G09260	2876753	2878700	VPS20.2	vacuolar protein sorting-associated protein 20.2 [Source:TAIR_LOCUS;Acc:AT5G09260]
K-C-H	5	2614417	6.62115	0.0659631	25	0	0	0	2.98e-06	AT5G08139	2616345	2617881	AT5G08139/AT5G08140	RING/U-box superfamily protein [Source:TAIR_LOCUS;Acc:AT5G08139]
Mg-A-H	5	21188947	6.48297	0.0738786	28	0	0	0	0.00301355	AT5G52150	21189988	21191303		RING/U-box superfamily protein [Source:TAIR_LOCUS;Acc:AT5G52150]
Mg-A-H	5	21188947	6.48297	0.0738786	28	0	0	0	0.00301355	AT5G52140	21184522	21186872		RING/U-box superfamily protein [Source:TAIR_LOCUS;Acc:AT5G52140]
Mg-A-H	5	21188947	6.48297	0.0738786	28	0	0	0	0.00301355	AT5G52145	21188602	21189001		Encodes a defensin-like (DEFL) family protein. [Source:TAIR_LOCUS;Acc:AT5G52145]
Mn-A-H	5	17860175	6.59291	0.0501319	19	0	0	0	0.00106996	AT5G44330	17857325	17859056		Tetratricopeptide repeat (TPR)-like superfamily protein [Source:TAIR_LOCUS;Acc:AT5G44330]
Mn-A-H	5	17860175	6.59291	0.0501319	19	0	0	0	0.00106996	AT5G44345	17862113	17863079		F-box associated ubiquitination effector family protein [Source:TAIR_LOCUS;Acc:AT5G44345]
Mn-A-H	5	17860175	6.59291	0.0501319	19	0	0	0	0.00106996	AT5G44340	17859195	17861101	TUB4	tubulin beta chain 4 [Source:TAIR_LOCUS;Acc:AT5G44340]
Mn-C-H	5	17860175	6.34401	0.0501319	19	0	0	0	0.00322962	AT5G44330	17857325	17859056		Tetratricopeptide repeat (TPR)-like superfamily protein [Source:TAIR_LOCUS;Acc:AT5G44330]
Mn-C-H	5	17860175	6.34401	0.0501319	19	0	0	0	0.00322962	AT5G44345	17862113	17863079		F-box associated ubiquitination effector family protein [Source:TAIR_LOCUS;Acc:AT5G44345]
Mn-C-H	5	17860175	6.34401	0.0501319	19	0	0	0	0.00322962	AT5G44340	17859195	17861101	TUB4	tubulin beta chain 4 [Source:TAIR_LOCUS;Acc:AT5G44340]
RG-H	5	25993285	8.04772	0.0580475	22	0	0	0	0.00293082	AT5G65070	25992243	25996174	MAF4	K-box region and MADS-box transcription factor family protein [Source:TAIR_LOCUS;Acc:AT5G65070]
RG-H	5	25989244	7.32584	0.0765172	29	0	0	0	0.0029152	AT5G65060	25987429	25991315	MAF3	K-box region and MADS-box transcription factor family protein [Source:TAIR_LOCUS;Acc:AT5G65060]
RG-H	5	25984197	6.53392	0.0580475	22	0	0	0	0.000797689	AT5G65050	25982254	25986326	AGL31	AGAMOUS-like 31 [Source:TAIR_LOCUS;Acc:AT5G65050]
RG-H	5	25994173	6.53392	0.0580475	22	0	0	0	0.00327349	AT5G65070	25992243	25996174	MAF4	K-box region and MADS-box transcription factor family protein [Source:TAIR_LOCUS;Acc:AT5G65070]
RG-H	5	25989807	6.30975	0.0712401	27	0	0	0	0.00212979	AT5G65060	25987429	25991315	MAF3	K-box region and MADS-box transcription factor family protein [Source:TAIR_LOCUS;Acc:AT5G65060]

## Sheet: SNPs at normal Mg
Traits	chromosome	position	score	maf	mac	beta0	beta1	correlation	genotype_var_perc	Geneid	start	end	genename	Description
Fe-A-N	1	26164498	10.5042	0.0501319	19	0	0	0	2.67e-05	AT1G69570	26161528	26163496	CDF5	Dof-type zinc finger DNA-binding family protein [Source:TAIR_LOCUS;Acc:AT1G69570]
Fe-A-N	1	26164498	10.5042	0.0501319	19	0	0	0	2.67e-05	AT1G69572	26161599	26162761		other RNA [Source:TAIR_LOCUS;Acc:AT1G69572]
Fe-A-N	1	20403563	6.51119	0.102902	39	0	0	0	0.00184876	AT1G54630	20401377	20403041	ACP3	acyl carrier protein 3 [Source:TAIR_LOCUS;Acc:AT1G54630]
Fe-A-N	1	20403563	6.51119	0.102902	39	0	0	0	0.00184876	AT1G54620	20400437	20401025	T22H22.6	Plant invertase/pectin methylesterase inhibitor superfamily protein [Source:TAIR_LOCUS;Acc:AT1G54620]
Fe-A-N	1	20403563	6.51119	0.102902	39	0	0	0	0.00184876	AT1G54650	20405598	20407753		Methyltransferase family protein [Source:TAIR_LOCUS;Acc:AT1G54650]
Fe-A-N	1	20403563	6.51119	0.102902	39	0	0	0	0.00184876	AT1G54640	20403892	20404807	T22H22.8	F-box family protein-related [Source:TAIR_LOCUS;Acc:AT1G54640]
Fe-A-N	1	16319062	6.23414	0.226913	86	0	0	0	0.00196892	AT1G43260	16318253	16319234		hAT transposon superfamily protein [Source:TAIR_LOCUS;Acc:AT1G43260]
Fe-A-N	1	11237366	7.11121	0.060686	23	0	0	0	0.000443995	AT1G31370	11238298	11239363	T8E3.14	Ubiquitin-specific protease family C19-related protein [Source:TAIR_LOCUS;Acc:AT1G31370]
Fe-A-N	1	11237366	7.11121	0.060686	23	0	0	0	0.000443995	AT1G31360	11232333	11237530	RECQL2	RECQ helicase L2 [Source:TAIR_LOCUS;Acc:AT1G31360]
Fe-A-N	1	11237366	7.11121	0.060686	23	0	0	0	0.000443995	AT1G31380	11240451	11241099	T8E3.3	TRAF-like family protein [Source:TAIR_LOCUS;Acc:AT1G31380]
Fe-C-N	1	16984124	6.40777	0.055409	21	0	0	0	0.000298083	AT1G44920	16982904	16984419	T12C22.21	unknown protein; FUNCTIONS IN: molecular_function unknown; INVOLVED IN: biological_process unknown; LOCATED IN: chloroplast; EXPRESSED IN: 22 plant structures; EXPRESSED DURING: 13 growth stages; CONTAINS InterPro DOMAIN/s: Protein of unknown functi /.../3054 (InterPro:IPR021414); Has 246 Blast hits to 246 proteins in 119 species: Archae - 14; Bacteria - 181; Metazoa - 0; Fungi - 0; Plants - 45; …
Fe-C-N	1	16984124	6.40777	0.055409	21	0	0	0	0.000298083	AT1G44935	16985002	16985852	SADHU9-1	transposable element gene [Source:TAIR_LOCUS;Acc:AT1G44935]
Fe-C-N	1	16681573	7.46183	0.055409	21	0	0	0	0.00266367	AT1G43970	16681269	16682933		unknown protein; Has 10 Blast hits to 8 proteins in 1 species: Archae - 0; Bacteria - 0; Metazoa - 0; Fungi - 0; Plants - 10; Viruses - 0; Other Eukaryotes - 0 (source: NCBI BLink). [Source:TAIR_LOCUS;Acc:AT1G43970]
Fe-C-N	1	9702056	6.23777	0.0897098	34	0	0	0	0.00351632	AT1G27860	9704558	9706238		Protein of unknown function (DUF626) [Source:TAIR_LOCUS;Acc:AT1G27860]
Fe-C-N	1	9702056	6.23777	0.0897098	34	0	0	0	0.00351632	AT1G27850	9698417	9703941	F28L5.11	unknown protein; FUNCTIONS IN: molecular_function unknown; INVOLVED IN: biological_process unknown; LOCATED IN: plasma membrane; EXPRESSED IN: 22 plant structures; EXPRESSED DURING: 13 growth stages; BEST Arabidopsis thaliana protein match is: unkno /.../tein (TAIR:AT2G40070.1); Has 9215 Blast hits to 5316 proteins in 473 species: Archae - 6; Bacteria - 773; Metazoa - 3392; Fungi - 1710; Plants -…
K-C-N	1	3539584	6.19845	0.0817942	31	0	0	0	1.96e-05	AT1G10670	3535383	3538439	ACLA-1	ATP-citrate lyase A-1 [Source:TAIR_LOCUS;Acc:AT1G10670]
K-C-N	1	3539584	6.19845	0.0817942	31	0	0	0	1.96e-05	AT1G10680	3538470	3543782	PGP10	P-glycoprotein 10 [Source:TAIR_LOCUS;Acc:AT1G10680]
Mn-A-N	1	26582235	6.86458	0.0501319	19	0	0	0	0.0031293	AT1G70510	26576486	26582431	KNAT2	KNOTTED-like from Arabidopsis thaliana 2 [Source:TAIR_LOCUS;Acc:AT1G70510]
Mn-A-N	1	26582235	6.86458	0.0501319	19	0	0	0	0.0031293	AT1G70518	26583570	26584684		Unknown gene [Source:TAIR_LOCUS;Acc:AT1G70518]
Mn-A-N	1	26164498	7.25497	0.0501319	19	0	0	0	0.00102723	AT1G69570	26161528	26163496	CDF5	Dof-type zinc finger DNA-binding family protein [Source:TAIR_LOCUS;Acc:AT1G69570]
Mn-A-N	1	26164498	7.25497	0.0501319	19	0	0	0	0.00102723	AT1G69572	26161599	26162761		other RNA [Source:TAIR_LOCUS;Acc:AT1G69572]
Mn-A-N	1	16681573	9.50305	0.055409	21	0	0	0	0.000285208	AT1G43970	16681269	16682933		unknown protein; Has 10 Blast hits to 8 proteins in 1 species: Archae - 0; Bacteria - 0; Metazoa - 0; Fungi - 0; Plants - 10; Viruses - 0; Other Eukaryotes - 0 (source: NCBI BLink). [Source:TAIR_LOCUS;Acc:AT1G43970]
Mn-A-N	1	11682084	7.4851	0.055409	21	0	0	0	0.000196517	AT1G32375	11679230	11680679		F-box/RNI-like/FBD-like domains-containing protein [Source:TAIR_LOCUS;Acc:AT1G32375]
Mn-A-N	1	11682084	7.4851	0.055409	21	0	0	0	0.000196517	AT1G32385	11685060	11685144		snoRNA [Source:TAIR_LOCUS;Acc:AT1G32385]
Mn-A-N	1	11682084	7.4851	0.055409	21	0	0	0	0.000196517	AT1G32380	11681752	11684478	PRS2	phosphoribosyl pyrophosphate (PRPP) synthase 2 [Source:TAIR_LOCUS;Acc:AT1G32380]
Mn-A-N	1	11003695	8.35623	0.055409	21	0	0	0	0.00123799	AT1G30921	11007112	11008238		pseudogene, hypothetical protein [Source:TAIR_LOCUS;Acc:AT1G30921]
Mn-A-N	1	11003695	8.35623	0.055409	21	0	0	0	0.00123799	AT1G30910	11000883	11002936	AT1G30910/F17F8_22	Molybdenum cofactor sulfurase family protein [Source:TAIR_LOCUS;Acc:AT1G30910]
Mn-A-N	1	11003695	8.35623	0.055409	21	0	0	0	0.00123799	AT1G30920	11004242	11005444		F-box family protein [Source:TAIR_LOCUS;Acc:AT1G30920]
Mn-A-N	1	10258952	6.96536	0.0580475	22	0	0	0	2.72e-05	AT1G29330	10258248	10261112	ATERD2	ER lumen protein retaining receptor family protein [Source:TAIR_LOCUS;Acc:AT1G29330]
Mn-A-N	1	10258952	6.96536	0.0580475	22	0	0	0	2.72e-05	AT1G29320	10255321	10258343	F15D2.33	Transducin/WD40 repeat-like superfamily protein [Source:TAIR_LOCUS;Acc:AT1G29320]
Mn-A-N	1	7259754	7.49719	0.0633245	24	0	0	0	-1.19e-07	AT1G20875	7261481	7261681		unknown protein; Has 30201 Blast hits to 17322 proteins in 780 species: Archae - 12; Bacteria - 1396; Metazoa - 17338; Fungi - 3422; Plants - 5037; Viruses - 0; Other Eukaryotes - 2996 (source: NCBI BLink). [Source:TAIR_LOCUS;Acc:AT1G20875]
Mn-A-N	1	7259754	7.49719	0.0633245	24	0	0	0	-1.19e-07	AT1G20870	7259102	7260775	F9H16.15	HSP20-like chaperones superfamily protein [Source:TAIR_LOCUS;Acc:AT1G20870]
Mn-A-N	1	7243697	8.67906	0.0501319	19	0	0	0	0.00153637	AT1G20820	7242761	7242832		pre-tRNA [Source:TAIR_LOCUS;Acc:AT1G20820]
Mn-A-N	1	7243697	8.67906	0.0501319	19	0	0	0	0.00153637	AT1G20840	7244939	7248143	TMT1	tonoplast monosaccharide transporter1 [Source:TAIR_LOCUS;Acc:AT1G20840]
Mn-A-N	1	7243697	8.67906	0.0501319	19	0	0	0	0.00153637	AT1G20823	7238800	7239669	ATL80	RING/U-box superfamily protein [Source:TAIR_LOCUS;Acc:AT1G20823]
Mn-A-N	1	7243697	8.67906	0.0501319	19	0	0	0	0.00153637	AT1G20830	7242920	7244904	MCD1	multiple chloroplast division site 1 [Source:TAIR_LOCUS;Acc:AT1G20830]
Mn-A-N	1	5918683	6.49183	0.0976253	37	0	0	0	0.00148386	AT1G17280	5916871	5920089	UBC34	ubiquitin-conjugating enzyme 34 [Source:TAIR_LOCUS;Acc:AT1G17280]
Mn-A-N	1	5918683	6.49183	0.0976253	37	0	0	0	0.00148386	AT1G17285	5920774	5921415		unknown protein; FUNCTIONS IN: molecular_function unknown; INVOLVED IN: biological_process unknown; LOCATED IN: endomembrane system; BEST Arabidopsis thaliana protein match is: unknown protein (TAIR:AT1G17300.1); Has 35333 Blast hits to 34131 protei /.../2444 species: Archae - 798; Bacteria - 22429; Metazoa - 974; Fungi - 991; Plants - 531; Viruses - 0; Other Eukaryotes - 9610 (source: NCBI BLink…
Mn-A-N	1	5918683	6.49183	0.0976253	37	0	0	0	0.00148386	AT1G17277	5915644	5916212		transposable element gene [Source:TAIR_LOCUS;Acc:AT1G17277]
Mn-A-N	1	4289736	8.16706	0.105541	40	0	0	0	3.27e-05	AT1G12610	4289944	4291017	DDF1	Integrase-type DNA-binding superfamily protein [Source:TAIR_LOCUS;Acc:AT1G12610]
Mn-A-N	1	4289736	8.16706	0.105541	40	0	0	0	3.27e-05	AT1G12600	4286204	4288878	UTR4	UDP-N-acetylglucosamine (UAA) transporter family [Source:TAIR_LOCUS;Acc:AT1G12600]
Mn-A-N	1	4289736	8.16706	0.105541	40	0	0	0	3.27e-05	AT1G12590	4285887	4285958		pre-tRNA [Source:TAIR_LOCUS;Acc:AT1G12590]
Mn-A-N	1	4008593	6.42593	0.055409	21	0	0	0	0.00294876	AT1G11890	4010779	4013125	SEC22	Synaptobrevin family protein [Source:TAIR_LOCUS;Acc:AT1G11890]
Mn-A-N	1	4008593	6.42593	0.055409	21	0	0	0	0.00294876	AT1G11870	4003846	4006739	ATSRS	Seryl-tRNA synthetase [Source:TAIR_LOCUS;Acc:AT1G11870]
Mn-A-N	1	4008593	6.42593	0.055409	21	0	0	0	0.00294876	AT1G11880	4007705	4010433	F12F1.28	transferases, transferring hexosyl groups [Source:TAIR_LOCUS;Acc:AT1G11880]
Mn-A-N	1	3953597	9.6604	0.055409	21	0	0	0	0.00118202	AT1G11720	3951553	3957044	SS3	starch synthase 3 [Source:TAIR_LOCUS;Acc:AT1G11720]
Mn-A-N	1	3953597	9.6604	0.055409	21	0	0	0	0.00118202	AT1G11710	3948714	3951359		Pentatricopeptide repeat (PPR) superfamily protein [Source:TAIR_LOCUS;Acc:AT1G11710]
Mn-A-N	1	3214906	6.1578	0.0712401	27	0	0	0	0.001571	AT1G09890	3214237	3217538		Rhamnogalacturonate lyase family protein [Source:TAIR_LOCUS;Acc:AT1G09890]
Mn-A-N	1	1594436	6.24633	0.0633245	24	0	0	0	-1.19e-07	AT1G05430	1594057	1595818		unknown protein; Has 31 Blast hits to 31 proteins in 9 species: Archae - 0; Bacteria - 0; Metazoa - 0; Fungi - 0; Plants - 31; Viruses - 0; Other Eukaryotes - 0 (source: NCBI BLink). [Source:TAIR_LOCUS;Acc:AT1G05430]
Mn-A-N	1	1594436	6.24633	0.0633245	24	0	0	0	-1.19e-07	AT1G05420	1590073	1590753	ATOFP12	ovate family protein 12 [Source:TAIR_LOCUS;Acc:AT1G05420]
Mn-A-N	1	1594436	6.24633	0.0633245	24	0	0	0	-1.19e-07	AT1G05440	1596007	1597848		C-8 sterol isomerases [Source:TAIR_LOCUS;Acc:AT1G05440]
Mn-C-N	1	20038538	6.28763	0.0738786	28	0	0	0	0.000274003	AT1G53670	20036641	20038219	MSRB1	methionine sulfoxide reductase B 1 [Source:TAIR_LOCUS;Acc:AT1G53670]
Mn-C-N	1	20038538	6.28763	0.0738786	28	0	0	0	0.000274003	AT1G53690	20042640	20043344	F22G10.4	DNA directed RNA polymerase, 7 kDa subunit [Source:TAIR_LOCUS;Acc:AT1G53690]
Mn-C-N	1	20038538	6.28763	0.0738786	28	0	0	0	0.000274003	AT1G53687	20041518	20041734	MIR169E	MIR169E; miRNA [Source:TAIR_LOCUS;Acc:AT1G53687]
Mn-C-N	1	20038538	6.28763	0.0738786	28	0	0	0	0.000274003	AT1G53683	20039463	20039616	MIR169D	MIR169D; miRNA [Source:TAIR_LOCUS;Acc:AT1G53683]
Mn-C-N	1	20038538	6.28763	0.0738786	28	0	0	0	0.000274003	AT1G53680	20038358	20039117	ATGSTU28	glutathione S-transferase TAU 28 [Source:TAIR_LOCUS;Acc:AT1G53680]
Mn-C-N	1	20038538	6.28763	0.0738786	28	0	0	0	0.000274003	AT1G53660	20034032	20035946		nodulin MtN21 /EamA-like transporter family protein [Source:TAIR_LOCUS;Acc:AT1G53660]
Mn-C-N	1	16681573	11.0341	0.055409	21	0	0	0	0.00166971	AT1G43970	16681269	16682933		unknown protein; Has 10 Blast hits to 8 proteins in 1 species: Archae - 0; Bacteria - 0; Metazoa - 0; Fungi - 0; Plants - 10; Viruses - 0; Other Eukaryotes - 0 (source: NCBI BLink). [Source:TAIR_LOCUS;Acc:AT1G43970]
Mn-C-N	1	11222257	6.76374	0.0527704	20	0	0	0	0.000242412	AT1G31350	11221335	11222786	KUF1	KAR-UP F-box 1 [Source:TAIR_LOCUS;Acc:AT1G31350]
Mn-C-N	1	11222257	6.76374	0.0527704	20	0	0	0	0.000242412	AT1G31340	11217845	11219458	RUB1	related to ubiquitin 1 [Source:TAIR_LOCUS;Acc:AT1G31340]
Mn-C-N	1	11125268	7.83634	0.0633245	24	0	0	0	5.33e-05	AT1G31160	11122658	11124155	HINT 2	HISTIDINE TRIAD NUCLEOTIDE-BINDING 2 [Source:TAIR_LOCUS;Acc:AT1G31160]
Mn-C-N	1	11125268	7.83634	0.0633245	24	0	0	0	5.33e-05	AT1G31163	11128732	11130239		F-box associated ubiquitination effector family protein [Source:TAIR_LOCUS;Acc:AT1G31163]
Mn-C-N	1	11003695	6.35736	0.055409	21	0	0	0	0.00170225	AT1G30921	11007112	11008238		pseudogene, hypothetical protein [Source:TAIR_LOCUS;Acc:AT1G30921]
Mn-C-N	1	11003695	6.35736	0.055409	21	0	0	0	0.00170225	AT1G30910	11000883	11002936	AT1G30910/F17F8_22	Molybdenum cofactor sulfurase family protein [Source:TAIR_LOCUS;Acc:AT1G30910]
Mn-C-N	1	11003695	6.35736	0.055409	21	0	0	0	0.00170225	AT1G30920	11004242	11005444		F-box family protein [Source:TAIR_LOCUS;Acc:AT1G30920]
Mn-C-N	1	4289736	6.4046	0.105541	40	0	0	0	0.00082463	AT1G12600	4286204	4288878	UTR4	UDP-N-acetylglucosamine (UAA) transporter family [Source:TAIR_LOCUS;Acc:AT1G12600]
Mn-C-N	1	4289736	6.4046	0.105541	40	0	0	0	0.00082463	AT1G12610	4289944	4291017	DDF1	Integrase-type DNA-binding superfamily protein [Source:TAIR_LOCUS;Acc:AT1G12610]
Mn-C-N	1	4289736	6.4046	0.105541	40	0	0	0	0.00082463	AT1G12590	4285887	4285958		pre-tRNA [Source:TAIR_LOCUS;Acc:AT1G12590]
Mn-C-N	1	3953597	7.46938	0.055409	21	0	0	0	0.000363946	AT1G11720	3951553	3957044	SS3	starch synthase 3 [Source:TAIR_LOCUS;Acc:AT1G11720]
Mn-C-N	1	3953597	7.46938	0.055409	21	0	0	0	0.000363946	AT1G11710	3948714	3951359		Pentatricopeptide repeat (PPR) superfamily protein [Source:TAIR_LOCUS;Acc:AT1G11710]
Mn-C-N	1	210424	8.81958	0.055409	21	0	0	0	8.64e-05	AT1G01580	209395	213041	FRO2	ferric reduction oxidase 2 [Source:TAIR_LOCUS;Acc:AT1G01580]
Mn-C-N	1	207154	7.52664	0.0633245	24	0	0	0	0.00029844	AT1G01570	205176	207435	F22L4.11	Protein of unknown function (DUF604) [Source:TAIR_LOCUS;Acc:AT1G01570]
Na-A-N	1	26546505	7.32211	0.197889	75	0	0	0	0.00081116	AT1G70440	26548952	26550520	SRO3	similar to RCD one 3 [Source:TAIR_LOCUS;Acc:AT1G70440]
Na-A-N	1	26546505	7.32211	0.197889	75	0	0	0	0.00081116	AT1G70430	26545414	26549216	F17O7.3	Protein kinase superfamily protein [Source:TAIR_LOCUS;Acc:AT1G70430]
RG-N	1	11222257	6.96124	0.0527704	20	0	0	0	0.00167698	AT1G31350	11221335	11222786	KUF1	KAR-UP F-box 1 [Source:TAIR_LOCUS;Acc:AT1G31350]
RG-N	1	11222257	6.96124	0.0527704	20	0	0	0	0.00167698	AT1G31340	11217845	11219458	RUB1	related to ubiquitin 1 [Source:TAIR_LOCUS;Acc:AT1G31340]
RG-N	1	3884526	6.40308	0.0633245	24	0	0	0	0.000511527	AT1G11550	3881529	3881608		pre-tRNA [Source:TAIR_LOCUS;Acc:AT1G11550]
RG-N	1	3884526	6.40308	0.0633245	24	0	0	0	0.000511527	AT1G11560	3881788	3882819	OST3A	Oligosaccharyltransferase complex/magnesium transporter family protein [Source:TAIR_LOCUS;Acc:AT1G11560]
RG-N	1	3884526	6.40308	0.0633245	24	0	0	0	0.000511527	AT1G11572	3884356	3884952		Plant thionin family protein [Source:TAIR_LOCUS;Acc:AT1G11572]
RG-N	1	3884526	6.40308	0.0633245	24	0	0	0	0.000511527	AT1G11570	3883280	3883956	NTL	NTF2-like [Source:TAIR_LOCUS;Acc:AT1G11570]
S-A-N	1	25811905	6.61283	0.102902	39	0	0	0	0.00111645	AT1G68730	25810321	25811128	F14K14.16	Zim17-type zinc finger protein [Source:TAIR_LOCUS;Acc:AT1G68730]
S-A-N	1	25811905	6.61283	0.102902	39	0	0	0	0.00111645	AT1G68735	25811903	25812261		Encodes a defensin-like (DEFL) family protein. [Source:TAIR_LOCUS;Acc:AT1G68735]
S-A-N	1	25811905	6.61283	0.102902	39	0	0	0	0.00111645	AT1G68740	25812449	25816657	PHO1;H1	EXS (ERD1/XPR1/SYG1) family protein [Source:TAIR_LOCUS;Acc:AT1G68740]
S-A-N	1	25811905	6.61283	0.102902	39	0	0	0	0.00111645	AT1G68725	25809298	25810130	AGP19	arabinogalactan protein 19 [Source:TAIR_LOCUS;Acc:AT1G68725]
S-A-N	1	19324475	6.29902	0.0738786	28	0	0	0	8.94e-05	AT1G51980	19323382	19326916	AT1G51980	Insulinase (Peptidase family M16) protein [Source:TAIR_LOCUS;Acc:AT1G51980]
S-C-N	1	21762851	9.05298	0.0897098	34	0	0	0	0.000281632	AT1G58602	21746354	21765705		LRR and NB-ARC domains-containing disease resistance protein [Source:TAIR_LOCUS;Acc:AT1G58602]
S-C-N	1	3400125	10.9986	0.0923483	35	0	0	0	0.0165272	AT1G10370	3397081	3398358	GST30	Glutathione S-transferase family protein [Source:TAIR_LOCUS;Acc:AT1G10370]
S-C-N	1	3400125	10.9986	0.0923483	35	0	0	0	0.0165272	AT1G10360	3395558	3396849	ATGSTU18	glutathione S-transferase TAU 18 [Source:TAIR_LOCUS;Acc:AT1G10360]
S-C-N	1	3400125	10.9986	0.0923483	35	0	0	0	0.0165272	AT1G10380	3400606	3402324		Putative membrane lipoprotein [Source:TAIR_LOCUS;Acc:AT1G10380]
SG-N	1	18179013	6.33931	0.0976253	37	0	0	0	0.000890315	AT1G49140	18176772	18178298		Complex I subunit NDUFS6 [Source:TAIR_LOCUS;Acc:AT1G49140]
SG-N	1	18179013	6.33931	0.0976253	37	0	0	0	0.000890315	AT1G49130	18174740	18176022	COL8	B-box type zinc finger protein with CCT domain [Source:TAIR_LOCUS;Acc:AT1G49130]
SG-N	1	18179013	6.33931	0.0976253	37	0	0	0	0.000890315	AT1G49150	18178577	18179023		unknown protein; Has 6 Blast hits to 6 proteins in 2 species: Archae - 0; Bacteria - 0; Metazoa - 0; Fungi - 0; Plants - 6; Viruses - 0; Other Eukaryotes - 0 (source: NCBI BLink). [Source:TAIR_LOCUS;Acc:AT1G49150]
SG-N	1	18179013	6.33931	0.0976253	37	0	0	0	0.000890315	AT1G49160	18179304	18182391	WNK7	Protein kinase superfamily protein [Source:TAIR_LOCUS;Acc:AT1G49160]
Fe-A-N	2	13953841	6.74695	0.0712401	27	0	0	0	0.00708604	AT2G32890	13952716	13954115	RALFL17	RALF-like 17 [Source:TAIR_LOCUS;Acc:AT2G32890]
Fe-A-N	2	13953841	6.74695	0.0712401	27	0	0	0	0.00708604	AT2G32900	13953731	13957748	ATZW10	centromere/kinetochore protein, putative (ZW10) [Source:TAIR_LOCUS;Acc:AT2G32900]
Fe-A-N	2	13953841	6.74695	0.0712401	27	0	0	0	0.00708604	AT2G32885	13951686	13953478		Rapid alkalinization factor (RALF) family protein [Source:TAIR_LOCUS;Acc:AT2G32885]
Fe-C-N	2	11887078	6.83785	0.060686	23	0	0	0	6.35e-05	AT2G27920	11885571	11889176	SCPL51	serine carboxypeptidase-like 51 [Source:TAIR_LOCUS;Acc:AT2G27920]
Fe-C-N	2	11453127	8.24485	0.060686	23	0	0	0	0.000204146	AT2G26865	11455613	11455849		Encodes a Plant thionin family protein [Source:TAIR_LOCUS;Acc:AT2G26865]
Fe-C-N	2	11453127	8.24485	0.060686	23	0	0	0	0.000204146	AT2G26860	11451973	11453843		FBD, F-box and Leucine Rich Repeat domains containing protein [Source:TAIR_LOCUS;Acc:AT2G26860]
Fe-C-N	2	11453127	8.24485	0.060686	23	0	0	0	0.000204146	AT2G26850	11449269	11451239		F-box family protein [Source:TAIR_LOCUS;Acc:AT2G26850]
Fe-C-N	2	10721776	6.33243	0.0527704	20	0	0	0	0.00938934	AT2G25170	10713807	10723986	PKL	chromatin remodeling factor CHD3 (PICKLE) [Source:TAIR_LOCUS;Acc:AT2G25170]
Fe-C-N	2	10721776	6.33243	0.0527704	20	0	0	0	0.00938934	AT2G25171	10718096	10718198	MIR862A	MIR862a; miRNA [Source:TAIR_LOCUS;Acc:AT2G25171]
Mg-C-N	2	8175545	6.3856	0.0659631	25	0	0	0	0.00115466	AT2G18880	8172189	8178995	VEL2	vernalization5/VIN3-like [Source:TAIR_LOCUS;Acc:AT2G18880]
Mn-A-N	2	19162409	6.1756	0.0765172	29	0	0	0	0.00826365	AT2G46662	19157902	19158042		unknown protein; LOCATED IN: mitochondrion; Has 30201 Blast hits to 17322 proteins in 780 species: Archae - 12; Bacteria - 1396; Metazoa - 17338; Fungi - 3422; Plants - 5037; Viruses - 0; Other Eukaryotes - 2996 (source: NCBI BLink). [Source:TAIR_LOCUS;Acc:AT2G46662]
Mn-A-N	2	19162409	6.1756	0.0765172	29	0	0	0	0.00826365	AT2G46680	19165403	19166949	ATHB-7	homeobox 7 [Source:TAIR_LOCUS;Acc:AT2G46680]
Mn-A-N	2	19162409	6.1756	0.0765172	29	0	0	0	0.00826365	AT2G46670	19164414	19165233	AT2G46670	CCT motif family protein [Source:TAIR_LOCUS;Acc:AT2G46670]
Mn-A-N	2	14146336	7.63559	0.0659631	25	0	0	0	0.000597477	AT2G33370	14143554	14144721	EMB2171	Ribosomal protein L14p/L23e family protein [Source:TAIR_LOCUS;Acc:AT2G33370]
Mn-A-N	2	14146336	7.63559	0.0659631	25	0	0	0	0.000597477	AT2G33380	14144831	14146471	RD20	Caleosin-related family protein [Source:TAIR_LOCUS;Acc:AT2G33380]
Mn-A-N	2	14146336	7.63559	0.0659631	25	0	0	0	0.000597477	AT2G33385	14147503	14149799	arpc2b	actin-related protein C2B [Source:TAIR_LOCUS;Acc:AT2G33385]
Mn-A-N	2	6011101	7.25582	0.110818	42	0	0	0	0.000508785	AT2G14200	6009937	6012698		transposable element gene [Source:TAIR_LOCUS;Acc:AT2G14200]
RG-N	2	12687993	6.34664	0.0870712	33	0	0	0	0.000183165	AT2G29679	12689276	12689398		unknown protein; Has 30201 Blast hits to 17322 proteins in 780 species: Archae - 12; Bacteria - 1396; Metazoa - 17338; Fungi - 3422; Plants - 5037; Viruses - 0; Other Eukaryotes - 2996 (source: NCBI BLink). [Source:TAIR_LOCUS;Acc:AT2G29679]
S-C-N	2	1871688	6.27795	0.0527704	20	0	0	0	0.00860614	AT2G05170	1869877	1873812	ATVPS11	vacuolar protein sorting 11 [Source:TAIR_LOCUS;Acc:AT2G05170]
S-C-N	2	1871688	6.27795	0.0527704	20	0	0	0	0.00860614	AT2G05171	1874040	1874997		Pseudogene of AT3G18310 [Source:TAIR_LOCUS;Acc:AT2G05171]
Fe-A-N	3	16944144	6.70319	0.0580475	22	0	0	0	0.00286484	AT3G46130	16945364	16946461	ATMYB48-1	myb domain protein 48 [Source:TAIR_LOCUS;Acc:AT3G46130]
Fe-A-N	3	16806020	7.21125	0.0686016	26	0	0	0	3.62e-05	AT3G45760	16801996	16804967		Nucleotidyltransferase family protein [Source:TAIR_LOCUS;Acc:AT3G45760]
Fe-A-N	3	16806020	7.21125	0.0686016	26	0	0	0	3.62e-05	AT3G45770	16805562	16807856		Polyketide synthase, enoylreductase family protein [Source:TAIR_LOCUS;Acc:AT3G45770]
Fe-A-N	3	16807464	6.79238	0.0712401	27	0	0	0	0.00421077	AT3G45770	16805562	16807856		Polyketide synthase, enoylreductase family protein [Source:TAIR_LOCUS;Acc:AT3G45770]
Fe-A-N	3	16771986	6.234	0.0923483	35	0	0	0	0.00133789	AT3G45680	16770933	16773030		Major facilitator superfamily protein [Source:TAIR_LOCUS;Acc:AT3G45680]
Fe-A-N	3	16771986	6.234	0.0923483	35	0	0	0	0.00133789	AT3G45673	16768075	16768257		unknown protein; Has 30201 Blast hits to 17322 proteins in 780 species: Archae - 12; Bacteria - 1396; Metazoa - 17338; Fungi - 3422; Plants - 5037; Viruses - 0; Other Eukaryotes - 2996 (source: NCBI BLink). [Source:TAIR_LOCUS;Acc:AT3G45673]
Fe-A-N	3	16765350	9.03116	0.060686	23	0	0	0	2.37e-05	AT3G45670	16765320	16766459	F9K21.250	Protein kinase superfamily protein [Source:TAIR_LOCUS;Acc:AT3G45670]
Fe-A-N	3	16765350	9.03116	0.060686	23	0	0	0	2.37e-05	AT3G45673	16768075	16768257		unknown protein; Has 30201 Blast hits to 17322 proteins in 780 species: Archae - 12; Bacteria - 1396; Metazoa - 17338; Fungi - 3422; Plants - 5037; Viruses - 0; Other Eukaryotes - 2996 (source: NCBI BLink). [Source:TAIR_LOCUS;Acc:AT3G45673]
Fe-A-N	3	16765350	9.03116	0.060686	23	0	0	0	2.37e-05	AT3G45660	16762205	16764241		Major facilitator superfamily protein [Source:TAIR_LOCUS;Acc:AT3G45660]
Fe-A-N	3	16763523	8.51974	0.060686	23	0	0	0	0.00471789	AT3G45670	16765320	16766459	F9K21.250	Protein kinase superfamily protein [Source:TAIR_LOCUS;Acc:AT3G45670]
Fe-A-N	3	16763523	8.51974	0.060686	23	0	0	0	0.00471789	AT3G45673	16768075	16768257		unknown protein; Has 30201 Blast hits to 17322 proteins in 780 species: Archae - 12; Bacteria - 1396; Metazoa - 17338; Fungi - 3422; Plants - 5037; Viruses - 0; Other Eukaryotes - 2996 (source: NCBI BLink). [Source:TAIR_LOCUS;Acc:AT3G45673]
Fe-A-N	3	16763523	8.51974	0.060686	23	0	0	0	0.00471789	AT3G45650	16759253	16761266	NAXT1	nitrate excretion transporter1 [Source:TAIR_LOCUS;Acc:AT3G45650]
Fe-A-N	3	16763523	8.51974	0.060686	23	0	0	0	0.00471789	AT3G45660	16762205	16764241		Major facilitator superfamily protein [Source:TAIR_LOCUS;Acc:AT3G45660]
Fe-A-N	3	16759010	8.09561	0.0633245	24	0	0	0	0.00154531	AT3G45650	16759253	16761266	NAXT1	nitrate excretion transporter1 [Source:TAIR_LOCUS;Acc:AT3G45650]
Fe-A-N	3	16759010	8.09561	0.0633245	24	0	0	0	0.00154531	AT3G45638	16755215	16756290		other RNA [Source:TAIR_LOCUS;Acc:AT3G45638]
Fe-A-N	3	16759010	8.09561	0.0633245	24	0	0	0	0.00154531	AT3G45640	16756770	16758698	ATMPK3	mitogen-activated protein kinase 3 [Source:TAIR_LOCUS;Acc:AT3G45640]
Fe-A-N	3	16749576	7.4157	0.0659631	25	0	0	0	0.000218332	AT3G45630	16748174	16753833	F9K21.210	RNA binding (RRM/RBD/RNP motifs) family protein [Source:TAIR_LOCUS;Acc:AT3G45630]
Fe-A-N	3	16749576	7.4157	0.0659631	25	0	0	0	0.000218332	AT3G45620	16745882	16748156	F9K21.200	Transducin/WD40 repeat-like superfamily protein [Source:TAIR_LOCUS;Acc:AT3G45620]
Fe-A-N	3	16733496	7.62035	0.0712401	27	0	0	0	2.38e-07	AT3G45577	16728701	16729547		tRNA-intron endonucleases [Source:TAIR_LOCUS;Acc:AT3G45577]
Fe-A-N	3	16733496	7.62035	0.0712401	27	0	0	0	2.38e-07	AT3G45600	16733755	16735951	TET3	tetraspanin3 [Source:TAIR_LOCUS;Acc:AT3G45600]
Fe-A-N	3	16733496	7.62035	0.0712401	27	0	0	0	2.38e-07	AT3G45590	16732593	16733854	ATSEN1	splicing endonuclease 1 [Source:TAIR_LOCUS;Acc:AT3G45590]
Fe-A-N	3	16733496	7.62035	0.0712401	27	0	0	0	2.38e-07	AT3G45580	16729989	16731511	F9K21.160	RING/U-box protein with C6HC-type zinc finger [Source:TAIR_LOCUS;Acc:AT3G45580]
Fe-A-N	3	4878224	7.19038	0.0817942	31	0	0	0	0.000208795	AT3G14530	4879112	4880448	GGPPS9	Terpenoid synthases superfamily protein [Source:TAIR_LOCUS;Acc:AT3G14530]
Fe-A-N	3	4878224	7.19038	0.0817942	31	0	0	0	0.000208795	AT3G14520	4875748	4878336	TPS18	Terpenoid cyclases/Protein prenyltransferases superfamily protein [Source:TAIR_LOCUS;Acc:AT3G14520]
Fe-C-N	3	19424421	6.40946	0.0580475	22	0	0	0	0.000639498	AT3G52380	19421397	19423097	CP33	chloroplast RNA-binding protein 33 [Source:TAIR_LOCUS;Acc:AT3G52380]
Fe-C-N	3	19424421	6.40946	0.0580475	22	0	0	0	0.000639498	AT3G52410	19428300	19428920		transposable element gene [Source:TAIR_LOCUS;Acc:AT3G52410]
Fe-C-N	3	19424421	6.40946	0.0580475	22	0	0	0	0.000639498	AT3G52400	19425634	19427141	SYP122	syntaxin of plants 122 [Source:TAIR_LOCUS;Acc:AT3G52400]
Fe-C-N	3	19424421	6.40946	0.0580475	22	0	0	0	0.000639498	AT3G52390	19422988	19425214		TatD related DNase [Source:TAIR_LOCUS;Acc:AT3G52390]
Fe-C-N	3	16944144	7.1561	0.0580475	22	0	0	0	0.0066244	AT3G46130	16945364	16946461	ATMYB48-1	myb domain protein 48 [Source:TAIR_LOCUS;Acc:AT3G46130]
Fe-C-N	3	14708630	7.05953	0.0712401	27	0	0	0	0.00193924	AT3G42622	14704742	14709298		transposable element gene [Source:TAIR_LOCUS;Acc:AT3G42622]
Fe-C-N	3	12378251	6.21737	0.0527704	20	0	0	0	0.00157392	AT3G30744	12379790	12381090		transposable element gene [Source:TAIR_LOCUS;Acc:AT3G30744]
Fe-C-N	3	12378251	6.21737	0.0527704	20	0	0	0	0.00157392	AT3G30743	12374580	12378046		transposable element gene [Source:TAIR_LOCUS;Acc:AT3G30743]
Fe-C-N	3	12378251	6.21737	0.0527704	20	0	0	0	0.00157392	AT3G30751	12378588	12379102		transposable element gene [Source:TAIR_LOCUS;Acc:AT3G30751]
Fe-C-N	3	11715341	6.18002	0.0738786	28	0	0	0	4.05e-06	AT3G29798	11719128	11719512		transposable element gene [Source:TAIR_LOCUS;Acc:AT3G29798]
Fe-C-N	3	11715341	6.18002	0.0738786	28	0	0	0	4.05e-06	AT3G29797	11717613	11718083		Protein of unknown function (DUF784) [Source:TAIR_LOCUS;Acc:AT3G29797]
Fe-C-N	3	7345785	6.5854	0.0633245	24	0	0	0	0.00528663	AT3G20950	7342675	7344744	CYP705A32	cytochrome P450, family 705, subfamily A, polypeptide 32 [Source:TAIR_LOCUS;Acc:AT3G20950]
Fe-C-N	3	7345785	6.5854	0.0633245	24	0	0	0	0.00528663	AT3G20970	7348197	7350305	NFU4	NFU domain protein 4 [Source:TAIR_LOCUS;Acc:AT3G20970]
Fe-C-N	3	7345785	6.5854	0.0633245	24	0	0	0	0.00528663	AT3G20960	7345436	7347104	CYP705A33	cytochrome P450, family 705, subfamily A, polypeptide 33 [Source:TAIR_LOCUS;Acc:AT3G20960]
Fe-C-N	3	7345785	6.5854	0.0633245	24	0	0	0	0.00528663	AT3G20966	7347786	7347935		unknown protein; Has 30201 Blast hits to 17322 proteins in 780 species: Archae - 12; Bacteria - 1396; Metazoa - 17338; Fungi - 3422; Plants - 5037; Viruses - 0; Other Eukaryotes - 2996 (source: NCBI BLink). [Source:TAIR_LOCUS;Acc:AT3G20966]
Fe-C-N	3	7344726	6.19134	0.0659631	25	0	0	0	2.94e-05	AT3G20950	7342675	7344744	CYP705A32	cytochrome P450, family 705, subfamily A, polypeptide 32 [Source:TAIR_LOCUS;Acc:AT3G20950]
Fe-C-N	3	7344726	6.19134	0.0659631	25	0	0	0	2.94e-05	AT3G20960	7345436	7347104	CYP705A33	cytochrome P450, family 705, subfamily A, polypeptide 33 [Source:TAIR_LOCUS;Acc:AT3G20960]
Fe-C-N	3	7344726	6.19134	0.0659631	25	0	0	0	2.94e-05	AT3G20966	7347786	7347935		unknown protein; Has 30201 Blast hits to 17322 proteins in 780 species: Archae - 12; Bacteria - 1396; Metazoa - 17338; Fungi - 3422; Plants - 5037; Viruses - 0; Other Eukaryotes - 2996 (source: NCBI BLink). [Source:TAIR_LOCUS;Acc:AT3G20966]
Fe-C-N	3	4878224	6.59072	0.0817942	31	0	0	0	0.00331324	AT3G14530	4879112	4880448	GGPPS9	Terpenoid synthases superfamily protein [Source:TAIR_LOCUS;Acc:AT3G14530]
Fe-C-N	3	4878224	6.59072	0.0817942	31	0	0	0	0.00331324	AT3G14520	4875748	4878336	TPS18	Terpenoid cyclases/Protein prenyltransferases superfamily protein [Source:TAIR_LOCUS;Acc:AT3G14520]
K-C-N	3	901038	6.44445	0.121372	46	0	0	0	0.000899911	AT3G03670	901841	903411	PER28	Peroxidase superfamily protein [Source:TAIR_LOCUS;Acc:AT3G03670]
K-C-N	3	904051	6.36052	0.129288	49	0	0	0	0.000757456	AT3G03670	901841	903411	PER28	Peroxidase superfamily protein [Source:TAIR_LOCUS;Acc:AT3G03670]
Mn-A-N	3	21362676	9.42536	0.0659631	25	0	0	0	0.0082525	AT3G57660	21353746	21362814	NRPA1	nuclear RNA polymerase A1 [Source:TAIR_LOCUS;Acc:AT3G57660]
Mn-A-N	3	21356009	8.80965	0.0686016	26	0	0	0	0.00166321	AT3G57660	21353746	21362814	NRPA1	nuclear RNA polymerase A1 [Source:TAIR_LOCUS;Acc:AT3G57660]
Mn-A-N	3	21360633	8.3955	0.0712401	27	0	0	0	3.15e-05	AT3G57660	21353746	21362814	NRPA1	nuclear RNA polymerase A1 [Source:TAIR_LOCUS;Acc:AT3G57660]
Mn-A-N	3	19430401	7.37487	0.0633245	24	0	0	0	0.000979185	AT3G52410	19428300	19428920		transposable element gene [Source:TAIR_LOCUS;Acc:AT3G52410]
Mn-A-N	3	19430401	7.37487	0.0633245	24	0	0	0	0.000979185	AT3G52400	19425634	19427141	SYP122	syntaxin of plants 122 [Source:TAIR_LOCUS;Acc:AT3G52400]
Mn-A-N	3	19430401	7.37487	0.0633245	24	0	0	0	0.000979185	AT3G52420	19429735	19430063	OEP7	outer envelope membrane protein 7 [Source:TAIR_LOCUS;Acc:AT3G52420]
Mn-A-N	3	19430401	7.37487	0.0633245	24	0	0	0	0.000979185	AT3G52430	19431371	19434403	PAD4	alpha/beta-Hydrolases superfamily protein [Source:TAIR_LOCUS;Acc:AT3G52430]
Mn-A-N	3	18906252	6.91715	0.0712401	27	0	0	0	0.000112295	AT3G50850	18901342	18902152	F18B3.130	Putative methyltransferase family protein [Source:TAIR_LOCUS;Acc:AT3G50850]
Mn-A-N	3	18906252	6.91715	0.0712401	27	0	0	0	0.000112295	AT3G50860	18901997	18904197		Clathrin adaptor complex small chain family protein [Source:TAIR_LOCUS;Acc:AT3G50860]
Mn-A-N	3	18810020	10.365	0.0527704	20	0	0	0	0.00107777	AT3G50651	18808691	18808882		unknown protein; LOCATED IN: chloroplast; Has 30201 Blast hits to 17322 proteins in 780 species: Archae - 12; Bacteria - 1396; Metazoa - 17338; Fungi - 3422; Plants - 5037; Viruses - 0; Other Eukaryotes - 2996 (source: NCBI BLink). [Source:TAIR_LOCUS;Acc:AT3G50651]
Mn-A-N	3	18810020	10.365	0.0527704	20	0	0	0	0.00107777	AT3G50650	18806258	18808210	SCL7	GRAS family transcription factor [Source:TAIR_LOCUS;Acc:AT3G50650]
Mn-A-N	3	16771986	7.40997	0.0923483	35	0	0	0	7.33e-05	AT3G45680	16770933	16773030		Major facilitator superfamily protein [Source:TAIR_LOCUS;Acc:AT3G45680]
Mn-A-N	3	16771986	7.40997	0.0923483	35	0	0	0	7.33e-05	AT3G45673	16768075	16768257		unknown protein; Has 30201 Blast hits to 17322 proteins in 780 species: Archae - 12; Bacteria - 1396; Metazoa - 17338; Fungi - 3422; Plants - 5037; Viruses - 0; Other Eukaryotes - 2996 (source: NCBI BLink). [Source:TAIR_LOCUS;Acc:AT3G45673]
Mn-A-N	3	16765350	6.15823	0.060686	23	0	0	0	1.07e-06	AT3G45670	16765320	16766459	F9K21.250	Protein kinase superfamily protein [Source:TAIR_LOCUS;Acc:AT3G45670]
Mn-A-N	3	16765350	6.15823	0.060686	23	0	0	0	1.07e-06	AT3G45673	16768075	16768257		unknown protein; Has 30201 Blast hits to 17322 proteins in 780 species: Archae - 12; Bacteria - 1396; Metazoa - 17338; Fungi - 3422; Plants - 5037; Viruses - 0; Other Eukaryotes - 2996 (source: NCBI BLink). [Source:TAIR_LOCUS;Acc:AT3G45673]
Mn-A-N	3	16765350	6.15823	0.060686	23	0	0	0	1.07e-06	AT3G45660	16762205	16764241		Major facilitator superfamily protein [Source:TAIR_LOCUS;Acc:AT3G45660]
Mn-A-N	3	16733496	6.19237	0.0712401	27	0	0	0	9.54e-07	AT3G45600	16733755	16735951	TET3	tetraspanin3 [Source:TAIR_LOCUS;Acc:AT3G45600]
Mn-A-N	3	16733496	6.19237	0.0712401	27	0	0	0	9.54e-07	AT3G45590	16732593	16733854	ATSEN1	splicing endonuclease 1 [Source:TAIR_LOCUS;Acc:AT3G45590]
Mn-A-N	3	16733496	6.19237	0.0712401	27	0	0	0	9.54e-07	AT3G45577	16728701	16729547		tRNA-intron endonucleases [Source:TAIR_LOCUS;Acc:AT3G45577]
Mn-A-N	3	16733496	6.19237	0.0712401	27	0	0	0	9.54e-07	AT3G45580	16729989	16731511	F9K21.160	RING/U-box protein with C6HC-type zinc finger [Source:TAIR_LOCUS;Acc:AT3G45580]
Mn-A-N	3	3074559	11.6399	0.0501319	19	0	0	0	0.00641286	AT3G09990	3072662	3075142	ENT2	Nucleoside transporter family protein [Source:TAIR_LOCUS;Acc:AT3G09990]
Mn-A-N	3	3074559	11.6399	0.0501319	19	0	0	0	0.00641286	AT3G10000	3076781	3078947	EDA31	Homeodomain-like superfamily protein [Source:TAIR_LOCUS;Acc:AT3G10000]
Mn-A-N	3	3075522	9.63462	0.055409	21	0	0	0	0.00652713	AT3G09990	3072662	3075142	ENT2	Nucleoside transporter family protein [Source:TAIR_LOCUS;Acc:AT3G09990]
Mn-A-N	3	3075522	9.63462	0.055409	21	0	0	0	0.00652713	AT3G10000	3076781	3078947	EDA31	Homeodomain-like superfamily protein [Source:TAIR_LOCUS;Acc:AT3G10000]
Mn-A-N	3	3077079	8.18623	0.0686016	26	0	0	0	2.26e-06	AT3G09990	3072662	3075142	ENT2	Nucleoside transporter family protein [Source:TAIR_LOCUS;Acc:AT3G09990]
Mn-A-N	3	3077079	8.18623	0.0686016	26	0	0	0	2.26e-06	AT3G10000	3076781	3078947	EDA31	Homeodomain-like superfamily protein [Source:TAIR_LOCUS;Acc:AT3G10000]
Mn-A-N	3	3082485	6.76364	0.0686016	26	0	0	0	8.58e-06	AT3G10010	3081814	3088195	DML2	demeter-like 2 [Source:TAIR_LOCUS;Acc:AT3G10010]
Mn-A-N	3	3079557	6.22857	0.0765172	29	0	0	0	0.00353575	AT3G10000	3076781	3078947	EDA31	Homeodomain-like superfamily protein [Source:TAIR_LOCUS;Acc:AT3G10000]
Mn-A-N	3	2932255	8.27374	0.0633245	24	0	0	0	0.00341356	AT3G09550	2931865	2934354	F11F8_13	Ankyrin repeat family protein [Source:TAIR_LOCUS;Acc:AT3G09550]
Mn-A-N	3	2932255	8.27374	0.0633245	24	0	0	0	0.00341356	AT3G09540	2928811	2931228	F11F8_12	Pectin lyase-like superfamily protein [Source:TAIR_LOCUS;Acc:AT3G09540]
Mn-A-N	3	735299	6.5477	0.0501319	19	0	0	0	0.00117809	AT3G03180	733387	734483		Got1/Sft2-like vescicle transport protein family [Source:TAIR_LOCUS;Acc:AT3G03180]
Mn-A-N	3	735299	6.5477	0.0501319	19	0	0	0	0.00117809	AT3G03170	731891	732875	T17B22.14	unknown protein; BEST Arabidopsis thaliana protein match is: unknown protein (TAIR:AT5G24890.1); Has 184 Blast hits to 184 proteins in 18 species: Archae - 0; Bacteria - 0; Metazoa - 0; Fungi - 0; Plants - 184; Viruses - 0; Other Eukaryotes - 0 (sou /.../CBI BLink). [Source:TAIR_LOCUS;Acc:AT3G03170]
Mn-A-N	3	735299	6.5477	0.0501319	19	0	0	0	0.00117809	AT3G03190	735028	735987	ATGSTF11	glutathione S-transferase F11 [Source:TAIR_LOCUS;Acc:AT3G03190]
Mn-A-N	3	735299	6.5477	0.0501319	19	0	0	0	0.00117809	AT3G03200	736141	738527	anac045	NAC domain containing protein 45 [Source:TAIR_LOCUS;Acc:AT3G03200]
Mn-C-N	3	22886428	8.81668	0.0817942	31	0	0	0	0.00213486	AT3G61825	22881807	22881878		pre-tRNA [Source:TAIR_LOCUS;Acc:AT3G61825]
Mn-C-N	3	22886428	8.81668	0.0817942	31	0	0	0	0.00213486	AT3G61827	22886842	22887027		unknown protein; Has 30201 Blast hits to 17322 proteins in 780 species: Archae - 12; Bacteria - 1396; Metazoa - 17338; Fungi - 3422; Plants - 5037; Viruses - 0; Other Eukaryotes - 2996 (source: NCBI BLink). [Source:TAIR_LOCUS;Acc:AT3G61827]
Mn-C-N	3	22886428	8.81668	0.0817942	31	0	0	0	0.00213486	AT3G61826	22886631	22886723		unknown protein; Has 30201 Blast hits to 17322 proteins in 780 species: Archae - 12; Bacteria - 1396; Metazoa - 17338; Fungi - 3422; Plants - 5037; Viruses - 0; Other Eukaryotes - 2996 (source: NCBI BLink). [Source:TAIR_LOCUS;Acc:AT3G61826]
Mn-C-N	3	22886428	8.81668	0.0817942	31	0	0	0	0.00213486	AT3G61829	22887191	22887322		unknown protein; LOCATED IN: endomembrane system; Has 30201 Blast hits to 17322 proteins in 780 species: Archae - 12; Bacteria - 1396; Metazoa - 17338; Fungi - 3422; Plants - 5037; Viruses - 0; Other Eukaryotes - 2996 (source: NCBI BLink). [Source:TAIR_LOCUS;Acc:AT3G61829]
Mn-C-N	3	22739507	8.65971	0.0738786	28	0	0	0	2.34e-05	AT3G61440	22735663	22738126	ATCYSC1	cysteine synthase C1 [Source:TAIR_LOCUS;Acc:AT3G61440]
Mn-C-N	3	22739507	8.65971	0.0738786	28	0	0	0	2.34e-05	AT3G61460	22741511	22742284	BRH1	brassinosteroid-responsive RING-H2 [Source:TAIR_LOCUS;Acc:AT3G61460]
Mn-C-N	3	22739507	8.65971	0.0738786	28	0	0	0	2.34e-05	AT3G61450	22738353	22740096	SYP73	syntaxin of plants 73 [Source:TAIR_LOCUS;Acc:AT3G61450]
Mn-C-N	3	21466993	7.34944	0.108179	41	0	0	0	0.00199372	AT3G57960	21463091	21464194	T10K17.170	Emsy N Terminus (ENT) domain-containing protein [Source:TAIR_LOCUS;Acc:AT3G57960]
Mn-C-N	3	21466993	7.34944	0.108179	41	0	0	0	0.00199372	AT3G57980	21466919	21469148	T10K17.190	DNA-binding bromodomain-containing protein [Source:TAIR_LOCUS;Acc:AT3G57980]
Mn-C-N	3	21466993	7.34944	0.108179	41	0	0	0	0.00199372	AT3G57990	21470002	21471486	T10K17.200	unknown protein; Has 1497 Blast hits to 1323 proteins in 52 species: Archae - 0; Bacteria - 4; Metazoa - 23; Fungi - 34; Plants - 61; Viruses - 0; Other Eukaryotes - 1375 (source: NCBI BLink). [Source:TAIR_LOCUS;Acc:AT3G57990]
Mn-C-N	3	21466993	7.34944	0.108179	41	0	0	0	0.00199372	AT3G57958	21462681	21462881		unknown protein; Has 30201 Blast hits to 17322 proteins in 780 species: Archae - 12; Bacteria - 1396; Metazoa - 17338; Fungi - 3422; Plants - 5037; Viruses - 0; Other Eukaryotes - 2996 (source: NCBI BLink). [Source:TAIR_LOCUS;Acc:AT3G57958]
Mn-C-N	3	21466993	7.34944	0.108179	41	0	0	0	0.00199372	AT3G57970	21465226	21466677	T10K17.180	Emsy N Terminus (ENT)/ plant Tudor-like domains-containing protein [Source:TAIR_LOCUS;Acc:AT3G57970]
Mn-C-N	3	21466993	7.34944	0.108179	41	0	0	0	0.00199372	AT3G57965	21464702	21466627		Potential natural antisense gene, locus overlaps with AT3G57970 [Source:TAIR_LOCUS;Acc:AT3G57965]
Mn-C-N	3	19424421	12.5524	0.0580475	22	0	0	0	0.00377369	AT3G52380	19421397	19423097	CP33	chloroplast RNA-binding protein 33 [Source:TAIR_LOCUS;Acc:AT3G52380]
Mn-C-N	3	19424421	12.5524	0.0580475	22	0	0	0	0.00377369	AT3G52410	19428300	19428920		transposable element gene [Source:TAIR_LOCUS;Acc:AT3G52410]
Mn-C-N	3	19424421	12.5524	0.0580475	22	0	0	0	0.00377369	AT3G52400	19425634	19427141	SYP122	syntaxin of plants 122 [Source:TAIR_LOCUS;Acc:AT3G52400]
Mn-C-N	3	19424421	12.5524	0.0580475	22	0	0	0	0.00377369	AT3G52390	19422988	19425214		TatD related DNase [Source:TAIR_LOCUS;Acc:AT3G52390]
Mn-C-N	3	9242637	6.94332	0.0712401	27	0	0	0	0.000744402	AT3G25490	9241725	9243485	WAKL16	Protein kinase family protein [Source:TAIR_LOCUS;Acc:AT3G25490]
Mn-C-N	3	3074559	9.45134	0.0501319	19	0	0	0	0.000983238	AT3G09990	3072662	3075142	ENT2	Nucleoside transporter family protein [Source:TAIR_LOCUS;Acc:AT3G09990]
Mn-C-N	3	3074559	9.45134	0.0501319	19	0	0	0	0.000983238	AT3G10000	3076781	3078947	EDA31	Homeodomain-like superfamily protein [Source:TAIR_LOCUS;Acc:AT3G10000]
Mn-C-N	3	3075522	8.5054	0.055409	21	0	0	0	0.000867665	AT3G09990	3072662	3075142	ENT2	Nucleoside transporter family protein [Source:TAIR_LOCUS;Acc:AT3G09990]
Mn-C-N	3	3075522	8.5054	0.055409	21	0	0	0	0.000867665	AT3G10000	3076781	3078947	EDA31	Homeodomain-like superfamily protein [Source:TAIR_LOCUS;Acc:AT3G10000]
Mn-C-N	3	735299	8.34065	0.0501319	19	0	0	0	0.000318527	AT3G03180	733387	734483		Got1/Sft2-like vescicle transport protein family [Source:TAIR_LOCUS;Acc:AT3G03180]
Mn-C-N	3	735299	8.34065	0.0501319	19	0	0	0	0.000318527	AT3G03170	731891	732875	T17B22.14	unknown protein; BEST Arabidopsis thaliana protein match is: unknown protein (TAIR:AT5G24890.1); Has 184 Blast hits to 184 proteins in 18 species: Archae - 0; Bacteria - 0; Metazoa - 0; Fungi - 0; Plants - 184; Viruses - 0; Other Eukaryotes - 0 (sou /.../CBI BLink). [Source:TAIR_LOCUS;Acc:AT3G03170]
Mn-C-N	3	735299	8.34065	0.0501319	19	0	0	0	0.000318527	AT3G03190	735028	735987	ATGSTF11	glutathione S-transferase F11 [Source:TAIR_LOCUS;Acc:AT3G03190]
Mn-C-N	3	735299	8.34065	0.0501319	19	0	0	0	0.000318527	AT3G03200	736141	738527	anac045	NAC domain containing protein 45 [Source:TAIR_LOCUS;Acc:AT3G03200]
RG-N	3	9214345	6.25983	0.0659631	25	0	0	0	0.000951469	AT3G25410	9214339	9216490	BASS3	Sodium Bile acid symporter family [Source:TAIR_LOCUS;Acc:AT3G25410]
RG-N	3	9214345	6.25983	0.0659631	25	0	0	0	0.000951469	AT3G25400	9213156	9214281		CONTAINS InterPro DOMAIN/s: NTP Pyrophosphohydrolase MazG-related, RS21-C6 (InterPro:IPR011394), EAR (InterPro:IPR009039), NTP pyrophosphohydrolase MazG, putative catalytic core (InterPro:IPR004518); Has 1123 Blast hits to 1121 proteins in 452 speci /.../chae - 22; Bacteria - 753; Metazoa - 81; Fungi - 3; Plants - 83; Viruses - 0; Other Eukaryotes - 181 (source: NCBI BLink). [Source:TAIR_LOCUS;Ac…
Fe-A-N	4	4829649	6.84139	0.126649	48	0	0	0	0.00132728	AT4G07990	4825409	4829608		Chaperone DnaJ-domain superfamily protein [Source:TAIR_LOCUS;Acc:AT4G07990]
Fe-A-N	4	4829649	6.84139	0.126649	48	0	0	0	0.00132728	AT4G08000	4831118	4833406		transposable element gene [Source:TAIR_LOCUS;Acc:AT4G08000]
Fe-C-N	4	6040026	6.58205	0.055409	21	0	0	0	0.000897884	AT4G09550	6039118	6040215	ATGIP1	AtGCP3 interacting protein 1 [Source:TAIR_LOCUS;Acc:AT4G09550]
Fe-C-N	4	6040026	6.58205	0.055409	21	0	0	0	0.000897884	AT4G09560	6041342	6043840	AT4G09560	Protease-associated (PA) RING/U-box zinc finger family protein [Source:TAIR_LOCUS;Acc:AT4G09560]
Fe-C-N	4	6040026	6.58205	0.055409	21	0	0	0	0.000897884	AT4G09545	6037569	6037937		ECA1 gametogenesis related family protein [Source:TAIR_LOCUS;Acc:AT4G09545]
Fe-C-N	4	2101467	10.262	0.055409	21	0	0	0	0.00155574	AT4G04313	2101583	2105974		transposable element gene [Source:TAIR_LOCUS;Acc:AT4G04313]
Fe-C-N	4	2083168	6.53121	0.0686016	26	0	0	0	0.000190198	AT4G04296	2081829	2083240		transposable element gene [Source:TAIR_LOCUS;Acc:AT4G04296]
Fe-C-N	4	2083168	6.53121	0.0686016	26	0	0	0	0.000190198	AT4G04300	2086200	2087758		transposable element gene [Source:TAIR_LOCUS;Acc:AT4G04300]
Mg-C-N	4	10906568	6.34987	0.055409	21	0	0	0	0.00059092	AT4G20200	10908672	10911151	TPS07	Terpenoid cyclases/Protein prenyltransferases superfamily protein [Source:TAIR_LOCUS;Acc:AT4G20200]
Mg-C-N	4	10906568	6.34987	0.055409	21	0	0	0	0.00059092	AT4G20190	10906508	10907677	F1C12.110	unknown protein; BEST Arabidopsis thaliana protein match is: unknown protein (TAIR:AT5G44660.1); Has 271 Blast hits to 209 proteins in 52 species: Archae - 0; Bacteria - 15; Metazoa - 63; Fungi - 14; Plants - 48; Viruses - 3; Other Eukaryotes - 128 /.../e: NCBI BLink). [Source:TAIR_LOCUS;Acc:AT4G20190]
Mg-C-N	4	6762708	6.44006	0.055409	21	0	0	0	0.00037384	AT4G11080	6760867	6763272	HMGB13	HMG (high mobility group) box protein [Source:TAIR_LOCUS;Acc:AT4G11080]
Mg-C-N	4	6762708	6.44006	0.055409	21	0	0	0	0.00037384	AT4G11090	6764537	6766268	TBL23	TRICHOME BIREFRINGENCE-LIKE 23 [Source:TAIR_LOCUS;Acc:AT4G11090]
Mg-C-N	4	6762708	6.44006	0.055409	21	0	0	0	0.00037384	AT4G11070	6759303	6760794	WRKY41	WRKY family transcription factor [Source:TAIR_LOCUS;Acc:AT4G11070]
Mg-C-N	4	772594	7.1274	0.0791557	30	0	0	0	0.00197226	AT4G01800	770722	776260	AGY1	Albino or Glassy Yellow 1 [Source:TAIR_LOCUS;Acc:AT4G01800]
Mg-C-N	4	772594	7.1274	0.0791557	30	0	0	0	0.00197226	AT4G01790	769865	770835	T7B11.5	Ribosomal protein L7Ae/L30e/S12e/Gadd45 family protein [Source:TAIR_LOCUS;Acc:AT4G01790]
Mg-C-N	4	770095	6.41901	0.0712401	27	0	0	0	5.66e-05	AT4G01780	767310	769246		XH/XS domain-containing protein [Source:TAIR_LOCUS;Acc:AT4G01780]
Mg-C-N	4	770095	6.41901	0.0712401	27	0	0	0	5.66e-05	AT4G01790	769865	770835	T7B11.5	Ribosomal protein L7Ae/L30e/S12e/Gadd45 family protein [Source:TAIR_LOCUS;Acc:AT4G01790]
Mn-A-N	4	18572054	6.92263	0.0501319	19	0	0	0	3.11e-05	AT4G40060	18571359	18573084	ATHB16	homeobox protein 16 [Source:TAIR_LOCUS;Acc:AT4G40060]
Mn-A-N	4	18572054	6.92263	0.0501319	19	0	0	0	3.11e-05	AT4G40065	18574503	18575585		other RNA [Source:TAIR_LOCUS;Acc:AT4G40065]
Mn-A-N	4	15292192	6.7944	0.0765172	29	0	0	0	1.75e-05	AT4G31550	15289947	15291539	WRKY11	WRKY DNA-binding protein 11 [Source:TAIR_LOCUS;Acc:AT4G31550]
Mn-A-N	4	15292192	6.7944	0.0765172	29	0	0	0	1.75e-05	AT4G31560	15295201	15296241	HCF153	high chlorophyll fluorescence 153 [Source:TAIR_LOCUS;Acc:AT4G31560]
Mn-A-N	4	14497980	6.8199	0.102902	39	0	0	0	0.00196105	AT4G29548	14501976	14502191		unknown protein; LOCATED IN: endomembrane system; Has 30201 Blast hits to 17322 proteins in 780 species: Archae - 12; Bacteria - 1396; Metazoa - 17338; Fungi - 3422; Plants - 5037; Viruses - 0; Other Eukaryotes - 2996 (source: NCBI BLink). [Source:TAIR_LOCUS;Acc:AT4G29548]
Mn-A-N	4	14497980	6.8199	0.102902	39	0	0	0	0.00196105	AT4G29520	14493911	14495745	T16L4.30	LOCATED IN: endoplasmic reticulum, plasma membrane; EXPRESSED IN: 23 plant structures; EXPRESSED DURING: 14 growth stages; CONTAINS InterPro DOMAIN/s: Saposin B (InterPro:IPR008139); Has 137 Blast hits to 137 proteins in 50 species: Archae - 2; Bact /.../ 0; Metazoa - 41; Fungi - 10; Plants - 36; Viruses - 0; Other Eukaryotes - 48 (source: NCBI BLink). [Source:TAIR_LOCUS;Acc:AT4G29520]
Mn-A-N	4	14497980	6.8199	0.102902	39	0	0	0	0.00196105	AT4G29540	14497729	14499933	LPXA	bacterial transferase hexapeptide repeat-containing protein [Source:TAIR_LOCUS;Acc:AT4G29540]
Mn-A-N	4	14497980	6.8199	0.102902	39	0	0	0	0.00196105	AT4G29530	14496079	14497454		Pyridoxal phosphate phosphatase-related protein [Source:TAIR_LOCUS;Acc:AT4G29530]
Mn-A-N	4	14199197	6.16031	0.055409	21	0	0	0	0.000623405	AT4G28750	14202758	14203961	PSAE-1	Photosystem I reaction centre subunit IV / PsaE protein [Source:TAIR_LOCUS;Acc:AT4G28750]
Mn-A-N	4	14199197	6.16031	0.055409	21	0	0	0	0.000623405	AT4G28740	14200903	14202681	F16A16.150	FUNCTIONS IN: molecular_function unknown; INVOLVED IN: biological_process unknown; LOCATED IN: chloroplast; EXPRESSED IN: 21 plant structures; EXPRESSED DURING: 13 growth stages; CONTAINS InterPro DOMAIN/s: Protein of unknown function DUF3493 (Inter /.../R021883); BEST Arabidopsis thaliana protein match is: tetratricopeptide repeat (TPR)-containing protein (TAIR:AT1G02910.1); Has 30201 Blast hits…
Mn-A-N	4	14199197	6.16031	0.055409	21	0	0	0	0.000623405	AT4G28730	14199096	14200901	GRXC5	Glutaredoxin family protein [Source:TAIR_LOCUS;Acc:AT4G28730]
Mn-A-N	4	14179417	7.80048	0.060686	23	0	0	0	0.000864804	AT4G28710	14171998	14181771	XIH	Myosin family protein with Dil domain [Source:TAIR_LOCUS;Acc:AT4G28710]
Mn-A-N	4	9136139	6.56437	0.055409	21	0	0	0	1.43e-06	AT4G16143	9133937	9137353	IMPA-2	importin alpha isoform 2 [Source:TAIR_LOCUS;Acc:AT4G16143]
Mn-A-N	4	9136139	6.56437	0.055409	21	0	0	0	1.43e-06	AT4G16141	9131650	9133156		GATA type zinc finger transcription factor family protein [Source:TAIR_LOCUS;Acc:AT4G16141]
Mn-A-N	4	8378463	7.03468	0.0765172	29	0	0	0	0.00160569	AT4G14600	8376400	8378335		Target SNARE coiled-coil domain protein [Source:TAIR_LOCUS;Acc:AT4G14600]
Mn-A-N	4	8378463	7.03468	0.0765172	29	0	0	0	0.00160569	AT4G14590	8374391	8375962	emb2739	embryo defective 2739 [Source:TAIR_LOCUS;Acc:AT4G14590]
Mn-A-N	4	8378463	7.03468	0.0765172	29	0	0	0	0.00160569	AT4G14605	8378429	8380714		Mitochondrial transcription termination factor family protein [Source:TAIR_LOCUS;Acc:AT4G14605]
Mn-A-N	4	2637967	6.28039	0.139842	53	0	0	0	0.00291341	AT4G05130	2636875	2638965	ATENT4	equilibrative nucleoside transporter 4 [Source:TAIR_LOCUS;Acc:AT4G05130]
Mn-C-N	4	2101467	6.21608	0.055409	21	0	0	0	0.00093931	AT4G04313	2101583	2105974		transposable element gene [Source:TAIR_LOCUS;Acc:AT4G04313]
Mn-C-N	4	770095	8.17673	0.0712401	27	0	0	0	0.000799835	AT4G01780	767310	769246		XH/XS domain-containing protein [Source:TAIR_LOCUS;Acc:AT4G01780]
Mn-C-N	4	770095	8.17673	0.0712401	27	0	0	0	0.000799835	AT4G01790	769865	770835	T7B11.5	Ribosomal protein L7Ae/L30e/S12e/Gadd45 family protein [Source:TAIR_LOCUS;Acc:AT4G01790]
Na-C-N	4	12942895	6.23766	0.055409	21	0	0	0	0.000543535	AT4G25290	12941242	12944994		DNA photolyases;DNA photolyases [Source:TAIR_LOCUS;Acc:AT4G25290]
Na-C-N	4	12942895	6.23766	0.055409	21	0	0	0	0.000543535	AT4G25300	12945173	12946778	F24A6.140	2-oxoglutarate (2OG) and Fe(II)-dependent oxygenase superfamily protein [Source:TAIR_LOCUS;Acc:AT4G25300]
Na-C-N	4	12942895	6.23766	0.055409	21	0	0	0	0.000543535	AT4G25280	12938956	12940744	F24A6.120	P-loop containing nucleoside triphosphate hydrolases superfamily protein [Source:TAIR_LOCUS;Acc:AT4G25280]
S-C-N	4	10888930	6.52267	0.0712401	27	0	0	0	0.00343424	AT4G20140	10884197	10888270	GSO1	Leucine-rich repeat transmembrane protein kinase [Source:TAIR_LOCUS;Acc:AT4G20140]
S-C-N	4	10888930	6.52267	0.0712401	27	0	0	0	0.00343424	AT4G20150	10888262	10889597	F1C12.70	unknown protein; FUNCTIONS IN: molecular_function unknown; INVOLVED IN: biological_process unknown; LOCATED IN: mitochondrion, plasma membrane, mitochondrial respiratory chain complex I, respiratory chain complex I; EXPRESSED IN: 24 plant structures /.../ESSED DURING: 15 growth stages; Has 30201 Blast hits to 17322 proteins in 780 species: Archae - 12; Bacteria - 1396; Metazoa - 17338; Fungi - 34…
EL-N	5	18819603	6.43029	0.0923483	35	0	0	0	7.51e-06	AT5G46390	18816585	18819348	MPL12.19	Peptidase S41 family protein [Source:TAIR_LOCUS;Acc:AT5G46390]
Fe-A-N	5	25608945	7.03469	0.0527704	20	0	0	0	0.00341582	AT5G63970	25606771	25609247		Copine (Calcium-dependent phospholipid-binding protein) family [Source:TAIR_LOCUS;Acc:AT5G63970]
Fe-A-N	5	25608945	7.03469	0.0527704	20	0	0	0	0.00341582	AT5G63980	25609812	25611933	SAL1	Inositol monophosphatase family protein [Source:TAIR_LOCUS;Acc:AT5G63980]
Fe-A-N	5	25601676	7.82088	0.0501319	19	0	0	0	0.000159264	AT5G63960	25599514	25606841	POLD1	DNA binding;nucleotide binding;nucleic acid binding;DNA-directed DNA polymerases;DNA-directed DNA polymerases [Source:TAIR_LOCUS;Acc:AT5G63960]
Fe-A-N	5	25601676	7.82088	0.0501319	19	0	0	0	0.000159264	AT5G63952	25598793	25598945		unknown protein; Has 30201 Blast hits to 17322 proteins in 780 species: Archae - 12; Bacteria - 1396; Metazoa - 17338; Fungi - 3422; Plants - 5037; Viruses - 0; Other Eukaryotes - 2996 (source: NCBI BLink). [Source:TAIR_LOCUS;Acc:AT5G63952]
Fe-A-N	5	25559933	7.93635	0.0580475	22	0	0	0	0.00265312	AT5G63870	25561160	25563274	PP7	serine/threonine phosphatase 7 [Source:TAIR_LOCUS;Acc:AT5G63870]
Fe-A-N	5	17123095	7.43716	0.0633245	24	0	0	0	0.00194573	AT5G42700	17122171	17124353		AP2/B3-like transcriptional factor family protein [Source:TAIR_LOCUS;Acc:AT5G42700]
Fe-C-N	5	23150672	7.51847	0.113456	43	0	0	0	0.000420153	AT5G57140	23149880	23151370	ATPAP28	purple acid phosphatase 28 [Source:TAIR_LOCUS;Acc:AT5G57140]
Fe-C-N	5	23150672	7.51847	0.113456	43	0	0	0	0.000420153	AT5G57150	23152174	23155066	BHLH35	basic helix-loop-helix (bHLH) DNA-binding superfamily protein [Source:TAIR_LOCUS;Acc:AT5G57150]
Fe-C-N	5	15038765	6.25721	0.0633245	24	0	0	0	9.63e-05	AT5G37800	15036197	15037574	RSL1	RHD SIX-LIKE 1 [Source:TAIR_LOCUS;Acc:AT5G37800]
Fe-C-N	5	12727407	6.16683	0.0659631	25	0	0	0	0.00598395	AT5G33432	12728899	12729634		transposable element gene [Source:TAIR_LOCUS;Acc:AT5G33432]
Fe-C-N	5	12727407	6.16683	0.0659631	25	0	0	0	0.00598395	AT5G33428	12720971	12727586		transposable element gene [Source:TAIR_LOCUS;Acc:AT5G33428]
Mg-C-N	5	18352818	6.63888	0.105541	40	0	0	0	0.0154263	AT5G45290	18349782	18352498		RING/U-box superfamily protein [Source:TAIR_LOCUS;Acc:AT5G45290]
Mg-C-N	5	18352818	6.63888	0.105541	40	0	0	0	0.0154263	AT5G45300	18353608	18356875	BMY2	beta-amylase 2 [Source:TAIR_LOCUS;Acc:AT5G45300]
Mg-C-N	5	18075456	6.83502	0.0765172	29	0	0	0	0.000722587	AT5G44790	18075610	18079988	RAN1	copper-exporting ATPase / responsive-to-antagonist 1 / copper-transporting ATPase (RAN1) [Source:TAIR_LOCUS;Acc:AT5G44790]
Mg-C-N	5	18075456	6.83502	0.0765172	29	0	0	0	0.000722587	AT5G44785	18070681	18073129	OSB3	organellar single-stranded DNA binding protein 3 [Source:TAIR_LOCUS;Acc:AT5G44785]
Mn-A-N	5	26476102	6.53467	0.0817942	31	0	0	0	0.0039807	AT5G66270	26473233	26475783		Zinc finger C-x8-C-x5-C-x3-H type family protein [Source:TAIR_LOCUS;Acc:AT5G66270]
Mn-A-N	5	26476102	6.53467	0.0817942	31	0	0	0	0.0039807	AT5G66260	26471269	26471658		SAUR-like auxin-responsive protein family [Source:TAIR_LOCUS;Acc:AT5G66260]
Mn-A-N	5	26476102	6.53467	0.0817942	31	0	0	0	0.0039807	AT5G66290	26477661	26479441		unknown protein; FUNCTIONS IN: molecular_function unknown; INVOLVED IN: N-terminal protein myristoylation; LOCATED IN: cellular_component unknown; EXPRESSED IN: 14 plant structures; EXPRESSED DURING: 7 growth stages; Has 1807 Blast hits to 1807 prot /.../n 277 species: Archae - 0; Bacteria - 0; Metazoa - 736; Fungi - 347; Plants - 385; Viruses - 0; Other Eukaryotes - 339 (source: NCBI BLink). [So…
Mn-A-N	5	26476102	6.53467	0.0817942	31	0	0	0	0.0039807	AT5G66280	26476166	26477754	GMD1	GDP-D-mannose 4,6-dehydratase 1 [Source:TAIR_LOCUS;Acc:AT5G66280]
Mn-A-N	5	26470675	11.4419	0.0580475	22	0	0	0	9.01e-05	AT5G66240	26466172	26468448	AT5G66240	Transducin/WD40 repeat-like superfamily protein [Source:TAIR_LOCUS;Acc:AT5G66240]
Mn-A-N	5	26470675	11.4419	0.0580475	22	0	0	0	9.01e-05	AT5G66260	26471269	26471658		SAUR-like auxin-responsive protein family [Source:TAIR_LOCUS;Acc:AT5G66260]
Mn-A-N	5	26470675	11.4419	0.0580475	22	0	0	0	9.01e-05	AT5G66250	26468533	26470556		kinectin-related [Source:TAIR_LOCUS;Acc:AT5G66250]
Mn-A-N	5	22824617	6.59709	0.0844327	32	0	0	0	3.1e-05	AT5G56360	22823302	22828025	PSL4	calmodulin-binding protein [Source:TAIR_LOCUS;Acc:AT5G56360]
Mn-A-N	5	22824617	6.59709	0.0844327	32	0	0	0	3.1e-05	AT5G56350	22820006	22822766	AT5G56350/MCD7.8	Pyruvate kinase family protein [Source:TAIR_LOCUS;Acc:AT5G56350]
Mn-A-N	5	22824617	6.59709	0.0844327	32	0	0	0	3.1e-05	AT5G56365	22828131	22828204		pre-tRNA [Source:TAIR_LOCUS;Acc:AT5G56365]
Mn-A-N	5	18605270	6.44842	0.0580475	22	0	0	0	0.000182927	AT5G45870	18606564	18607043	PYL12	PYR1-like 12 [Source:TAIR_LOCUS;Acc:AT5G45870]
Mn-A-N	5	18605270	6.44842	0.0580475	22	0	0	0	0.000182927	AT5G45860	18604101	18604586	PYL11	PYR1-like 11 [Source:TAIR_LOCUS;Acc:AT5G45860]
Mn-A-N	5	18605270	6.44842	0.0580475	22	0	0	0	0.000182927	AT5G45875	18608457	18608911	SCRL27	SCR-like 27 [Source:TAIR_LOCUS;Acc:AT5G45875]
Mn-C-N	5	26470675	6.53905	0.0580475	22	0	0	0	0.00314474	AT5G66240	26466172	26468448	AT5G66240	Transducin/WD40 repeat-like superfamily protein [Source:TAIR_LOCUS;Acc:AT5G66240]
Mn-C-N	5	26470675	6.53905	0.0580475	22	0	0	0	0.00314474	AT5G66260	26471269	26471658		SAUR-like auxin-responsive protein family [Source:TAIR_LOCUS;Acc:AT5G66260]
Mn-C-N	5	26470675	6.53905	0.0580475	22	0	0	0	0.00314474	AT5G66250	26468533	26470556		kinectin-related [Source:TAIR_LOCUS;Acc:AT5G66250]
Mn-C-N	5	22161518	8.11865	0.055409	21	0	0	0	9.93e-05	AT5G54560	22161134	22162216		Protein of unknown function (DUF295) [Source:TAIR_LOCUS;Acc:AT5G54560]
Mn-C-N	5	22161518	8.11865	0.055409	21	0	0	0	9.93e-05	AT5G54550	22158401	22159560		Protein of unknown function (DUF295) [Source:TAIR_LOCUS;Acc:AT5G54550]
Mn-C-N	5	19084509	6.63344	0.102902	39	0	0	0	0.00260341	AT5G47020	19081458	19090023		unknown protein; FUNCTIONS IN: molecular_function unknown; INVOLVED IN: biological_process unknown; LOCATED IN: endomembrane system; EXPRESSED IN: 23 plant structures; EXPRESSED DURING: 13 growth stages; BEST Arabidopsis thaliana protein match is: u /.../ protein (TAIR:AT5G11700.2); Has 1807 Blast hits to 1807 proteins in 277 species: Archae - 0; Bacteria - 0; Metazoa - 736; Fungi - 347; Plants -…
Na-A-N	5	14246300	6.3255	0.124011	47	0	0	0	0.00318938	AT5G36185	14242543	14243058		pseudogene, similar to putative glucose acyltransferase, blastp match of 56% identity and 1.0e-20 P-value to GP [Source:TAIR_LOCUS;Acc:AT5G36185]
Na-A-N	5	14246300	6.3255	0.124011	47	0	0	0	0.00318938	AT5G36200	14244106	14246296		F-box and associated interaction domains-containing protein [Source:TAIR_LOCUS;Acc:AT5G36200]
Na-A-N	5	14246300	6.3255	0.124011	47	0	0	0	0.00318938	AT5G36190	14243109	14243546		FUNCTIONS IN: molecular_function unknown; INVOLVED IN: biological_process unknown; LOCATED IN: endomembrane system; BEST Arabidopsis thaliana protein match is: F-box and associated interaction domains-containing protein (TAIR:AT5G36200.1); Has 1807 /.../hits to 1807 proteins in 277 species: Archae - 0; Bacteria - 0; Metazoa - 736; Fungi - 347; Plants - 385; Viruses - 0; Other Eukaryotes - 339 (so…
Na-C-N	5	16962683	6.34823	0.055409	21	0	0	0	0.000761986	AT5G42410	16964764	16965099		SAUR-like auxin-responsive protein family [Source:TAIR_LOCUS;Acc:AT5G42410]
Na-C-N	5	16962683	6.34823	0.055409	21	0	0	0	0.000761986	AT5G42405	16962851	16962976		unknown protein; LOCATED IN: endomembrane system; Has 30201 Blast hits to 17322 proteins in 780 species: Archae - 12; Bacteria - 1396; Metazoa - 17338; Fungi - 3422; Plants - 5037; Viruses - 0; Other Eukaryotes - 2996 (source: NCBI BLink). [Source:TAIR_LOCUS;Acc:AT5G42405]
Na-C-N	5	12097855	8.84269	0.060686	23	0	0	0	0.00292683	AT5G32471	12098265	12099650		pseudogene, hypothetical protein [Source:TAIR_LOCUS;Acc:AT5G32471]
Na-C-N	5	12097855	8.84269	0.060686	23	0	0	0	0.00292683	AT5G32473	12099857	12101337		transposable element gene [Source:TAIR_LOCUS;Acc:AT5G32473]
Na-C-N	5	12097554	7.68482	0.0580475	22	0	0	0	5.45e-05	AT5G32471	12098265	12099650		pseudogene, hypothetical protein [Source:TAIR_LOCUS;Acc:AT5G32471]
Na-C-N	5	12097554	7.68482	0.0580475	22	0	0	0	5.45e-05	AT5G32473	12099857	12101337		transposable element gene [Source:TAIR_LOCUS;Acc:AT5G32473]
RG-N	5	940919	7.55198	0.102902	39	0	0	0	6.44e-06	AT5G03660	937977	940058	F17C15_80	Family of unknown function (DUF662) [Source:TAIR_LOCUS;Acc:AT5G03660]
S-C-N	5	20747590	10.6003	0.055409	21	0	0	0	0.00280166	AT5G51010	20744566	20745703		Rubredoxin-like superfamily protein [Source:TAIR_LOCUS;Acc:AT5G51010]
S-C-N	5	20747590	10.6003	0.055409	21	0	0	0	0.00280166	AT5G51040	20750660	20752024		unknown protein; CONTAINS InterPro DOMAIN/s: Protein of unknown function DUF339 (InterPro:IPR005631); Has 532 Blast hits to 532 proteins in 207 species: Archae - 0; Bacteria - 285; Metazoa - 16; Fungi - 41; Plants - 40; Viruses - 0; Other Eukaryotes /.../ (source: NCBI BLink). [Source:TAIR_LOCUS;Acc:AT5G51040]
S-C-N	5	20747590	10.6003	0.055409	21	0	0	0	0.00280166	AT5G51030	20747759	20749506		NAD(P)-binding Rossmann-fold superfamily protein [Source:TAIR_LOCUS;Acc:AT5G51030]
S-C-N	5	20747590	10.6003	0.055409	21	0	0	0	0.00280166	AT5G51020	20745349	20747277	CRL	crumpled leaf [Source:TAIR_LOCUS;Acc:AT5G51020]
S-C-N	5	14253580	8.0057	0.203166	77	0	0	0	0.00571108	AT5G36220	14253690	14256033	CYP81D1	cytochrome p450 81d1 [Source:TAIR_LOCUS;Acc:AT5G36220]
